# Supplementary material for: Culture Adaptation Alters Transcriptional Hierarchies among Single Human Embryonic Stem Cells Reflecting Altered Patterns of Differentiation
Source: PLoS One. 2015 Apr 14;10(4):e0123467. doi: 10.1371/journal.pone.0123467 (PMC4397016; doi:10.1371/journal.pone.0123467)
Supplement: S1 Data — (XLS) [file pone.0123467.s001.xls]

## Sheet: Sheet1
ANTIGEN	AG FRACTION	FRACTION DESC	Assay ID	GAPDH-Hs99999905_m1	DNMT3B-Hs00171876_m1	LIN28-Hs00702808_s1	GAL-Hs00544355_m1	IFITM1-Hs00705137_s1	ACTB-Hs99999903_m1	CRABP2-Hs00275636_m1	PODXL-Hs00193638_m1	CD9-Hs00233521_m1	CTNNB1-Hs00170025_m1	IFITM2-Hs00829485_sH	18s-Hs99999901_s1	GABRB3-Hs00241459_m1	NANOG-Hs02387400_g1	NR6A1-Hs00265966_m1	NES-Hs00707120_s1	ZFP42-Hs00399279_m1	COL1A1-Hs00164004_m1	SFRP2-Hs00293258_m1	LAMB1-Hs00158620_m1	LAMC1-Hs00267056_m1	NODAL-Hs00415443_m1	FN1-Hs00277509_m1	BXDC2-Hs00217848_m1	TDGF1-Hs02339499_g1	GRB7-Hs00917999_g1	EEF1A1-Hs00742749_s1	GDF3-Hs00220998_m1	DES-Hs00157258_m1	LEFTY1-Hs00764128_s1	POU5F1-Hs00742896_s1	SOX2-Hs00602736_s1	GBX2-Hs00230965_m1	LAMA1-Hs00300550_m1	RAF1-Hs00234119_m1	IGF2BP2-Hs00538956_m1	EOMES-Hs00172872_m1	LEFTY2-Hs00745761_s1	IL6ST-Hs00174360_m1	ACTC1-Hs00606316_m1	SEMA3A-Hs00173810_m1	KIT-Hs00174029_m1	PTEN-Hs00829813_s1	TFCP2L1-Hs00232708_m1	T-Hs00610080_m1	FLT1-Hs00176573_m1
3-	S14 3-	NORMAL SSEA3-	H7-S14-SSEA3-E4 (Ct)	-1.635	0.76	-0.905	4.96	2.325	0	3.155	-0.325	5.21	1.59	3.81	1.42	6.34	6.705	2.455	4.73	13.45	13.45	13.45	0.975	2.23	5.28	-2.91	4.54	4.325	2.265	5.02	7.585	13.45	7.425	13.45	13.45	13.45	0.55	7	6.195	5.175	13.45	4.785	13.45	7.255	4.385	9.49	4.9	13.45	13.45
3-	S14 3-	NORMAL SSEA3-	H7-S14-SSEA3- D1 (Ct)	-1.31317	2.0986	-0.666117	5.28618	3.13922	0	-1.59925	0.726965	7.69309	1.69713	1.79477	2.29848	7.42197	13.7013	3.98317	3.66229	13.7013	0.388976	4.10329	1.87669	2.74419	13.7013	2.90747	3.76231	13.7013	13.7013	3.65223	8.19611	6.71779	13.7013	13.7013	13.7013	8.39754	3.54565	7.09948	5.96561	13.7013	6.9472	3.60633	-1.7434	5.97187	13.7013	8.17127	13.7013	13.7013	4.49551
3-	S14 3-	NORMAL SSEA3-	H7-S14-SSEA3- D9 (Ct)	-1.035	1.075	-0.615	13.865	-0.385	0	0.73	-1.345	13.865	1.58	3.105	1.695	3.18	13.865	2.595	7.775	13.865	13.865	6.61	2.02	3.875	5.74	-2.35	5.17	3.36	5.06	6.975	2.68	13.865	13.865	13.865	11.095	13.865	3.445	6.22	6.335	1.295	13.865	4.225	13.865	6.99	5.66	7.195	6.375	13.865	6.05
3-	S14 3-	NORMAL SSEA3-	H7-S14-SSEA3- D5 (Ct)	-1.175	1.11	-0.73	2.475	0.35	0	3.02	-0.14	3.765	1.86	3.445	1.635	5.155	3.245	3.155	3.975	4.525	13.56	4.59	0.125	1.895	4.185	-2.745	4.77	3.825	2.5	4.23	5.925	8.09	6.415	7.06	7.58	13.72	1.67	7.1	6.25	6	8.595	3.905	9.455	6.54	3.915	6.28	13.72	7.38	6.585
3-	S14 3-	NORMAL SSEA3-	H7-S14-SSEA3- E2 (Ct)	0.815	4.26	1.855	7.465	3.715	0	2.525	1.735	15.46	4.11	5.245	4.855	6.13	15.46	6.745	4.675	15.46	3.15	15.46	2.74	4.385	15.46	1.035	6.53	8.685	15.46	5.29	9.445	15.46	15.46	9.47	15.46	9.415	4.635	9.66	8.16	15.46	15.46	4.685	-1.135	6.775	15.46	8.84	15.46	15.46	7.18
3-	S14 3-	NORMAL SSEA3-	H7-S14-SSEA3- D10 (Ct)	-0.765	1.13	-0.595	13.82	1.28	0	2.19	2.705	13.82	2.13	3.105	1.12	8.345	6.69	4.04	4.795	3.965	13.82	13.82	0.49	3.03	13.82	1.32	5.535	5.81	2.765	4.07	13.82	13.82	13.82	8.18	13.82	13.82	2.145	6.545	6.27	13.82	13.82	1.535	13.82	13.82	4.08	6.065	5.485	13.82	13.82
3-	S14 3-	NORMAL SSEA3-	H7-S14-SSEA3- D11 (Ct)	0.54	5.155	1.41	15.025	8.735	0	0.53	8.545	15.025	3.05	6.675	3.84	7.1	15.025	6.575	3.045	15.025	4.9	6.785	3.115	4.98	15.025	4.125	6.01	15.025	15.025	7.595	15.025	15.025	13.745	15.025	9.81	15.025	5.095	8.525	7.44	15.025	15.025	8.165	3.34	15.025	15.025	7.835	15.025	15.025	15.025
3-	S14 3-	NORMAL SSEA3-	H7-S14-SSEA3- D8 (Ct)	-0.88	2.97	-0.765	13.56	0.525	0	13.56	-0.5	6.515	1.355	2.995	1.255	6.545	7.885	2.97	4.19	13.56	7.41	13.56	-1.025	1.935	13.56	-5.21	6.085	13.56	2.175	4.43	13.56	9.17	13.56	8.76	13.56	13.56	1.24	5.875	6.83	3.755	13.56	2.31	13.56	13.56	6.605	7.1	13.56	13.56	13.56
3-	S14 3-	NORMAL SSEA3-	H7-S14-SSEA3-E12(Ct)	-0.9	1.57	-0.575	5.205	-0.665	0	1.105	-2.335	4.68	1.835	2.035	2.305	4.005	13.415	3.035	5.735	3.965	6.53	13.415	2.61	4.285	4.97	-2.07	5.48	2.655	2.81	5.42	2.71	13.415	12.995	13.415	13.415	13.415	1.875	7.33	7.06	0.745	13.415	3.835	13.415	13.415	4.855	8.095	7.465	4.58	13.415
3-	S14 3-	NORMAL SSEA3-	H7-S14-SSEA3- D12 (Ct)	-1.445	2.095	-0.79	5.37	3.835	0	-0.695	1.15	12.71	-0.1	1.64	-0.03	12.71	6.695	2.6	3.06	6.935	-0.995	5.235	0.99	1.35	3.72	0.24	4.86	5.075	12.71	3.44	12.71	10.145	12.71	12.71	12.71	12.71	2.51	5.84	4.21	12.71	7.815	2.96	-2.675	4.305	12.71	4.81	12.71	12.71	12.71
3-	S14 3-	NORMAL SSEA3-	H7-S14-SSEA3- E3 (Ct)	-2.045	1.09	-1.725	12.095	0.305	0	4.285	-1.37	5.845	0.855	2.3	0.52	12.095	2.81	2.425	5.26	4.22	12.095	12.095	-0.505	2.075	1.275	-4.225	4.115	3.74	1.71	4.06	12.095	6.09	12.095	12.095	12.095	12.095	0.21	6.12	6.98	2.225	12.095	2.805	12.095	7.115	12.095	6.965	5.275	12.095	12.095
3-	S14 3-	NORMAL SSEA3-	H7-S14-SSEA3-E5 (Ct)	0.25	3.895	1.905	5.71	7.6	0	3.705	2.125	14.36	3.24	4.63	4	6.455	9.455	5.55	4.44	7.56	4.56	14.36	2.95	3.43	14.36	2.015	5.6	14.36	14.36	5.285	14.36	14.36	14.36	8.325	14.36	14.36	4.74	8.005	8.65	14.36	14.36	3.25	-0.975	7.82	14.36	10.865	14.36	14.36	5.255
3-	S14 3-	NORMAL SSEA3-	H7-S14-SSEA3- D2 (Ct)	-0.365	4.33	0.69	13.635	7.07	0	0.73	0.6	7.245	1.325	4.115	1.96	13.635	7.895	4.19	4.515	13.635	0.01	11.96	3.105	2.23	13.635	0.735	4.93	13.635	13.635	4.1	13.635	13.635	12.645	13.635	13.635	13.635	4.395	6.805	6.795	13.635	13.635	3.735	-1.105	3.73	13.635	9.2	13.635	13.635	13.635
3-	S14 3-	NORMAL SSEA3-	H7-S14-SSEA3- E6 (Ct)	-1.635	1.415	0.365	12.36	3.315	0	-0.66	1.335	12.36	0.825	2.455	1.31	4.295	6.485	3.39	3.335	6.845	0.02	6.965	2.12	2.2	12.36	1.22	4.02	12.36	12.36	4.87	12.36	12.36	8.825	12.36	9.095	7.09	2.785	5.94	4.815	12.36	12.36	4.21	5.02	4.995	12.36	6.58	12.36	12.36	5.05
3-	S14 3-	NORMAL SSEA3-	H7-S14-SSEA3- E1 (Ct)	-1.275	1.68	0.03	5.525	0.415	0	5.09	-0.585	5.39	2.28	3.16	3.205	12.71	2.975	3.58	5.75	3.725	12.71	12.71	1.205	2.41	0.68	-2.285	4.77	8.58	2.05	5.195	4.7	12.71	12.71	12.71	12.71	6.1	0.605	6.13	6.985	3.07	12.71	3.705	12.71	6.765	6.97	6.855	5.39	12.71	12.71
3-	S14 3-	NORMAL SSEA3-	H7-S14-SSEA3-E11(Ct)	-0.66	3.28	0.9	5.765	3.255	0	-1.005	3.48	13.22	1.985	3.025	2.29	13.22	13.22	3.805	3.725	13.22	0.76	13.22	2.66	2.71	6.795	0.185	5.445	13.22	13.22	4.665	13.22	13.22	13.22	13.22	13.22	13.22	3.97	7.935	6.3	13.22	13.22	3.39	-0.605	13.22	13.22	8.36	13.22	13.22	4.14
3-	S14 3-	NORMAL SSEA3-	H7-S14-SSEA3- D3 (Ct)	-0.91	3.79	0.28	7.365	6.505	0	0.93	5.105	6.56	2.51	3.755	1.615	4.36	6.725	6.85	1.48	12.965	12.965	3.6	5.205	3.755	11.21	4.365	4.54	12.965	12.965	4.12	12.965	12.965	8.12	12.965	6.495	12.965	4.41	6.805	5.66	12.965	12.965	5.975	12.965	7.55	4.065	9.51	12.965	12.965	12.965
3-	S14 3-	NORMAL SSEA3-	H7-S14-SSEA3-E8(Ct)	-1.045	4.575	0.555	3.155	5.285	0	0.325	7.39	4.7	1.575	4.985	1.075	5.56	7.665	4.13	3.915	12.525	-2.18	12.525	-0.225	1.83	7.34	-3.845	5.82	12.525	12.525	4.115	12.525	12.525	12.525	12.525	12.525	12.525	5.3	6.915	5.955	12.525	12.525	1.25	-2.055	5.575	12.525	5.39	12.525	12.525	5.025
3-	S14 3-	NORMAL SSEA3-	H7-S14-SSEA3- D4 (Ct)	-0.92	3.465	1.665	6.045	5.02	0	0.31	3.55	4.885	0.855	2.09	0.585	12.445	6.345	5.69	4.56	7.825	-2.79	12.445	0.465	2.55	12.445	0.19	6.815	12.445	12.445	5.135	12.445	12.445	12.445	12.445	12.445	12.445	2.74	5.865	7.055	12.445	12.445	-0.74	3.385	4.84	12.445	7.26	12.445	12.445	3.72
3-	S14 3-	NORMAL SSEA3-	H7-S14-SSEA3-E7(Ct)	-0.995	2.45	-0.505	6.555	0.58	0	-1.09	0.88	12.295	1.095	2.08	1.73	12.295	9.54	2.75	3.095	12.295	0.205	12.295	1.055	1.685	11.46	-2.645	3.79	12.295	12.295	4.535	12.295	4.7	12.295	12.295	12.295	12.295	4.545	6.165	6.265	12.295	12.295	0.94	0.89	4.835	6.26	7.58	12.295	12.295	4.235
3-	S14 3-	NORMAL SSEA3-	H7-S14-SSEA3-E9(Ct)	-0.905	1.95	5.01	12.31	2.97	0	2.39	4.71	12.31	1.405	3.385	1.815	10.365	7.19	5.76	4.155	12.31	2.19	3.33	2.725	1.995	12.31	1.78	8.18	8.195	12.31	4.195	12.31	12.31	12.31	5.325	6.41	3.245	3.385	7.485	7.32	12.31	7.42	4.28	3.7	4.905	2.24	8.73	12.31	12.31	12.31
3-	S14 3-	NORMAL SSEA3-	H7-S14-SSEA3-E10(Ct)	-0.14	1.725	0.965	7.615	2.455	0	2.6	-0.005	4.335	2.575	5.975	2.695	12.89	3.325	3.285	4.04	4.105	7.31	12.89	0.79	2.92	2.425	0.23	6.145	8.415	3.97	12.89	12.89	12.89	12.89	12.89	12.89	12.89	0.43	6.575	6.155	12.89	12.89	2.54	12.89	12.89	5.79	8.135	6.66	12.89	12.89
3-	S14 3-	NORMAL SSEA3-	H7-S14-SSEA3- D7 (Ct)	-0.99	2.63	-0.665	11.975	5.685	0	1.44	-2.075	11.975	1.42	1.645	0.6	7.45	11.975	2.9	3.645	4.02	-1.915	11.975	-1.05	0.755	11.975	1.56	5.425	11.975	11.975	2.83	11.975	11.975	11.975	11.975	4.6	11.975	1.505	5.365	4.7	11.975	11.975	0.94	-0.65	2.1	11.975	6.48	11.975	11.975	3.4
3-	S14 3-	NORMAL SSEA3-	H7-S14-SSEA3- D6 (Ct)	-1.925	-0.88	-1.475	-1.095	-1.83	0	1.615	0.155	-0.115	7.61	7.61	1.58	-3.3	7.61	6.52	3.12	7.61	1.515	7.61	7.61	3.14	7.61	0.82	7.61	1.415	7.61	1.66	1.74	7.61	7.61	0.425	7.61	7.61	7.61	7.61	7.61	7.61	7.61	1.44	2.215	7.61	1.415	7.61	7.61	7.61	7.61
3+	S14 3+	NORMAL SSEA3+	H7-S14-SSEA3+ F10 (Ct)	-1.385	-0.26	-0.08	-0.63	-0.64	0	1.365	1.16	1.35	2.03	3.095	1.73	2.885	2.735	3.62	4.035	5.425	4.065	2.565	3.205	2.89	1.75	2.58	4.62	2.535	4.8	3.9	2.62	5.44	3.885	5.025	6.62	5.44	5.37	7.325	6.65	2.54	5.94	6.67	5.225	6.18	6.135	10.14	9.255	5.265	6.645
3+	S14 3+	NORMAL SSEA3+	H7-S14-SSEA3+E10(Ct)	-0.55	0.815	0.445	0.12	-0.14	0	1.665	1.19	2.1	2.71	3.825	2.625	3.475	3.35	4.495	4.275	6.16	5.195	3.45	4.755	3.855	1.895	3.695	5.13	3.35	5.335	4.475	4.535	7.495	5.69	6.925	7.035	5.56	6.465	7.525	6.625	4.3	8.19	6.63	5.6	6.38	7.46	8.44	9.775	5.415	8.27
3+	S14 3+	NORMAL SSEA3+	H7-S14-SSEA3+ E9 (Ct)	-0.67	0.79	0.65	-0.18	-0.215	0	1.97	1.39	2.52	2.73	3.695	2.38	3.765	3.385	4.335	3.78	6.66	4.425	3.44	3.91	3.77	2.57	3.83	5.41	3.755	5.475	4.825	3.24	6.015	6.98	7.39	7.67	6.01	5.895	7.375	6.855	2.65	6.285	6.77	3.94	6.85	6.835	10.705	10.815	6.125	6.845
3+	S14 3+	NORMAL SSEA3+	H7-S14-SSEA3+E8 (Ct)	-1.76	-0.395	-0.145	-0.225	-0.685	0	1.735	0.98	1.515	1.985	3.315	1.61	2.99	2.235	3.85	3.89	4.41	5.82	2.235	3.415	3.425	2.555	2.615	4.35	2.485	4.27	3.12	3.675	8.465	2.54	7.17	5.705	7.355	5.43	6.285	5.95	3.935	7.16	5.595	7.6	5.105	7	8.215	7.995	7.75	6.055
3+	S14 3+	NORMAL SSEA3+	H7-S14-SSEA3+ E1 (Ct)	-0.945	0.455	0.675	-0.75	-0.115	0	3.655	2.275	2.26	3.245	4.365	2.86	3.305	2.99	4.44	4.345	6.025	4.92	3.91	4.265	3.36	2.515	3.815	6.08	3.525	5.115	4.69	3.05	10.1	4.04	6.715	6.985	8.93	6.075	7.735	7.575	3.425	7.065	10.24	6.22	6.33	5.345	10.685	8.115	7.205	6.065
3+	S14 3+	NORMAL SSEA3+	H7-S14-SSEA3+ F4 (Ct)	-1.46	-2.315	-1.235	-0.835	-0.985	0	2.16	0.305	1.545	1.64	2.06	0.815	2.03	2.435	3.09	3.405	3.71	5.075	1.625	2.365	2.75	3.075	2.86	3.65	1.13	3.805	3.105	3.35	10.75	2.645	6.065	5.865	9.95	3.99	6.51	5.515	4.675	4.69	9.3	4.905	5.325	5.3	9.575	8.44	7.35	5.54
3+	S14 3+	NORMAL SSEA3+	H7-S14-SSEA3+ F9 (Ct)	-1.11	0.335	-0.08	-0.09	-0.62	0	0.92	1.355	2.215	1.73	3.58	1.83	3.185	3.55	3.375	3.88	4.875	4.79	3.52	3.02	2.525	3.805	2.03	4.89	4	4.305	5.155	4.91	7.91	5.97	5.66	7.525	7	5.405	6.895	6.235	4.17	7.255	4.685	5.375	5.8	5.27	14.06	7.475	4.865	7.75
3+	S14 3+	NORMAL SSEA3+	H7-S14-SSEA3+ C4 (Ct)	-1.44	-1.695	-0.245	-0.31	-0.58	0	2.215	0.895	1.125	1.865	3.165	1.685	2.745	1.615	4.5	3.965	3.455	6.87	2.9	3.515	4.115	1.33	3.485	4.57	1.755	3.965	2.685	4.61	15.05	1.435	7.255	5.525	8.65	5.31	7.02	6.705	6.245	4.735	6.98	7.67	6.275	5.74	10.005	9.225	9.255	6.775
3+	S14 3+	NORMAL SSEA3+	H7-S14-SSEA3+C8 (Ct)	-1.98	-0.89	-0.83	-0.995	-1.83	0	2.7	1.6	1.48	2.41	2.99	1.47	2.875	1.565	3.915	4.88	4.085	7.75	2.55	4.06	2.675	1.375	2.91	4.83	2.18	4	2.78	1.995	14.13	2.97	7.8	7.92	6.795	4.965	7.365	6.805	2.135	7.35	9.205	7	6.845	3.5	9.445	8.005	8.05	5.835
3+	S14 3+	NORMAL SSEA3+	H7-S14-SSEA3+ C2 (Ct)	-0.865	1.785	0.71	0.1	1.15	0	0.97	6.435	5.47	2.9	4.505	2.425	4.54	5.745	4.175	4.18	5.665	8.525	4.27	3.8	4.325	7.33	4.02	4.93	3.48	15.035	4.35	8.095	14.265	8.79	8.405	11.95	15.035	5.025	7.44	8.04	2.16	10.335	7.155	6.685	9.81	8.885	14.625	15.035	5.275	9.03
3+	S14 3+	NORMAL SSEA3+	H7-S14-SSEA3+ F5 (Ct)	-1.335	-1.12	-0.205	-1.49	-0.65	0	2.86	1.835	1.485	2.16	3.615	5.625	2.59	2.785	3.44	4.54	3.935	7.445	2.345	3.275	4.18	1.84	3.375	4.61	2.83	6.285	6.79	1.2	8.12	5.935	5.705	7.14	6.42	4.495	6.875	6.97	2.075	7.795	6.635	7.645	4.865	4.27	12.525	14.49	6.965	4.775
3+	S14 3+	NORMAL SSEA3+	H7-S14-SSEA3+ C9 (Ct)	-1.22059	-0.578862	-0.048813	0.139948	-1.12245	0	6.13905	2.11593	1.44136	2.59404	3.24095	2.11782	3.40115	1.54716	3.94873	6.12896	4.70988	14.5455	2.32221	3.91031	3.84842	2.17445	4.25373	4.75839	2.00323	4.58072	3.97062	3.0964	8.81108	1.33626	5.74277	6.04573	9.62843	5.64985	7.09904	6.86576	4.33087	2.37921	6.65757	8.43016	5.16274	6.4693	10.9437	14.5455	9.93532	6.11506
3+	S14 3+	NORMAL SSEA3+	H7-S14-SSEA3+ C5(Ct)	-0.355	0.385	0.26	2	1.025	0	2.115	1.145	2.075	2.815	3.795	2.375	3.76	3.28	5.37	4.205	4.245	6.18	3.57	5.145	4.43	4.855	3.035	5.36	3.16	5.055	3.9	5.345	15.245	6.95	7.91	6.655	8.945	6.69	7.96	7	15.245	15.245	8.69	10.71	6.135	6.11	11.275	15.245	15.245	7.415
3+	S14 3+	NORMAL SSEA3+	H7-S14-SSEA3+ E2 (Ct)	-1.32	-0.775	-0.2	1.975	-1.46	0	1.09	0.685	1.18	1.85	2.61	1.74	2.735	1.77	2.89	4.655	4.92	8.465	1.805	2.735	2.9	1.355	1.455	5.025	3.725	4.465	5.53	2.77	14.07	7.425	5.93	6.425	3.93	4.72	6.755	5.965	0.62	14.07	7.435	6.59	4.45	4.995	9.25	7.34	4.4	6.675
3+	S14 3+	NORMAL SSEA3+	H7-S14-SSEA3+ D5 (Ct)	-0.385	0.19	-0.1	0.07	-0.47	0	1.675	0.46	1.995	3.085	3.165	1.6	3.015	2.82	5.69	3.715	4.745	7.98	3.28	5.04	4.245	1.37	3.32	4.295	2.45	5.255	5.24	3.89	14.95	3.41	5.7	6.26	4.67	8.58	7.315	7.175	7.52	6.155	6.21	4.95	6.69	7.38	6.765	7.15	8.665	7.76
3+	S14 3+	NORMAL SSEA3+	H7-S14-SSEA3+ D4 (Ct)	-0.49	0.625	0.065	-1.205	-0.44	0	0.955	1.225	2.32	3.2	3.09	2.26	3.465	2.68	3.865	3.645	14.825	7.955	2.565	3.915	3.905	2.235	4.48	4.875	3.39	5.295	3.05	3.33	14.825	6.145	8.53	8.855	5.295	6.645	7.195	6.855	4.99	7.58	14.825	8.38	6.955	8.415	6.445	7.49	5.8	7.735
3+	S14 3+	NORMAL SSEA3+	H7-S14-SSEA3+ F1 (Ct)	-1.4	-0.39	-0.025	0.055	-0.01	0	1.89	0.73	1.88	2.685	3.465	2.585	3.195	2.08	3.845	3.96	5.01	4.6	3.45	3.78	3.835	3.805	3.865	4.55	2.83	4.77	3.485	3.955	13.83	4.375	3.85	6.145	6.645	5.44	7.26	6.55	4.47	6.09	6.27	5.725	6.055	6.745	13.83	13.83	8.56	5.685
3+	S14 3+	NORMAL SSEA3+	H7-S14-SSEA3+ D10 (Ct)	0.625	1.85	1.96	1.825	2.69	0	3.04	-0.87	1.56	3.03	4.615	2.16	3.975	4.7	6.265	3.31	6.49	2.715	2.84	3.805	3.37	7.5	1.865	5.03	8.1	5.275	5.22	15.81	9.17	10.45	7.035	6.66	8.245	7.59	8.74	5.105	15.81	9.18	9.395	3.99	8.48	15.81	6.41	15.81	9.25	6.61
3+	S14 3+	NORMAL SSEA3+	H7-S14-SSEA3+ 12 (Ct)	-1.16116	-0.338359	-0.640879	-1.49242	-0.417456	0	1.45077	1.36119	1.2145	1.86191	2.27969	1.72873	3.57099	2.14689	4.32804	3.82631	4.63241	6.30378	2.77106	3.27184	3.73642	0.660978	3.6114	3.76574	3.22962	4.88231	4.95154	2.60549	8.4517	3.78423	6.09932	6.18959	5.25739	6.20975	6.28254	6.1646	1.05764	5.8424	5.81764	13.0167	6.18042	6.64972	10.2855	13.9996	7.25808	7.4279
3+	S14 3+	NORMAL SSEA3+	H7-S14-SSEA3+ D11 (Ct)	-1.055	0.71	0.47	-1.205	-0.39	0	1.865	4.28	2.645	2.885	3.48	1.425	4.08	4.86	3.62	4.77	5.535	14.095	3.45	4.1	3.65	2.1	2.4	5.76	3.205	6.02	4.995	4.175	14.095	7.565	14.095	10.245	14.095	4.845	6.67	6.84	2.62	8.21	6.005	6.88	7.355	7.28	6.71	14.095	2.96	5.375
3+	S14 3+	NORMAL SSEA3+	H7-S14-SSEA3+ D7 (Ct)	-0.61	2.825	-0.745	3.755	0.52	0	2.385	-0.145	4.155	2.33	4.24	0.825	6.68	5.34	3.825	4.21	4.305	7.32	6.565	2.735	3.235	7.155	-1.225	6.04	3.455	3.325	6.915	14.355	14.355	14.355	8.205	14.355	14.355	2.045	6.985	6.645	3.325	14.355	8.575	14.355	6.24	3.465	5.4	6.755	14.355	14.355
3+	S14 3+	NORMAL SSEA3+	H7-S14-SSEA3+ D1 (Ct)	-1.50813	0.120308	0.246989	-1.08566	-0.697985	0	1.96405	5.61739	1.97864	2.52257	4.38661	2.36975	5.58484	3.0255	3.97956	3.75768	13.4435	7.0084	2.46195	2.93628	4.67128	1.03045	3.64984	5.15799	2.39116	6.06773	3.80221	2.08645	13.4435	4.67519	5.78769	10.2628	7.65806	5.49881	8.62086	6.86019	0.435302	6.63386	13.4435	7.61483	13.4435	4.79979	6.15226	13.4435	6.56038	5.3284
3+	S14 3+	NORMAL SSEA3+	H7-S14-SSEA3+E5 (Ct)	-1.28	-0.625	-0.285	-2.295	-1.375	0	1.675	0.285	1.045	1.995	2.54	1.52	1.525	1.7	2.66	2.355	4.72	3.175	1.565	2.82	2.525	2.225	2.725	4.205	3.08	5.86	2.175	2.43	13.355	5.575	5.26	6.695	5.665	3.47	6.89	5.07	1.95	9.185	5.555	5.64	5.045	5.32	6.18	13.355	5.385	5.31
3+	S14 3+	NORMAL SSEA3+	H7-S14-SSEA3+ D12 (Ct)	-0.92	1.095	0.73	-0.265	0.92	0	1.86	7.25	5.48	2.475	4.18	1.775	4.61	6.105	2.07	3.855	5.33	13.145	3.08	2.36	2.59	5.775	2.22	5.985	3.47	13.145	3.945	7.305	13.145	6.82	13.145	10.3	13.145	4.68	5.695	6.125	2.095	13.145	7.195	6.545	8.225	5.895	6.01	13.145	2.505	13.145
3+	S14 3+	NORMAL SSEA3+	H7-S14-SSEA3+ E4 (Ct)	-1.145	-0.84	-0.18	-0.03	-0.55	0	1.595	1.345	1.95	2.535	3.83	1.325	2.99	3.66	3.215	4.575	5.665	3.9	2.295	5.08	4.24	2.065	3.105	5.035	3.155	5.635	12.08	3.05	12.08	6.1	5.1	5.93	12.08	4.825	6.82	7.06	4.115	9.805	12.08	4.54	4.33	12.08	6.495	12.08	7.05	5.67
3+	S14 3+	NORMAL SSEA3+	H7-S14-SSEA3+ F3 (Ct)	-1.56	-0.645	0.4	-0.165	0.465	0	1.16	0.85	4.38	2.125	3.73	1.735	4.61	2.26	5.68	4.08	10.34	3.58	2.505	10.34	3.81	2.83	2.375	5.265	3.465	3.535	10.34	2.91	10.34	4.665	3.285	7.4	10.34	4.445	7.78	7.585	2.83	10.34	10.34	4.535	10.34	10.34	8.07	10.34	5.075	10.34
3+	S14 3+	NORMAL SSEA3+	H7-S14-SSEA3+ D9 (Ct)	-0.47	1.48	0.145	-0.1	-0.84	0	0.855	0.73	8.22	3.32	2.24	1.34	8.22	8.22	2.6	8.22	8.22	8.22	1.66	8.22	8.22	4.365	8.22	8.22	4.715	8.22	8.22	8.22	8.22	8.22	8.22	8.22	8.22	8.22	5.51	8.22	8.22	2.755	8.22	8.22	8.22	8.22	8.22	8.22	8.22	8.22
3+	S14 3+	NORMAL SSEA3+	H7-S14-SSEA3+ D3 (Ct)	0.88	1.075	0.32	2.465	8.695	0	1.4	0.585	2.525	5.13	8.695	2.07	8.695	1.48	8.695	2.83	8.695	8.695	2.14	8.695	8.695	8.695	8.695	6.585	3.975	8.695	8.695	8.695	8.695	2.795	2.29	5.97	8.695	8.695	8.695	8.695	8.695	8.695	5.83	8.695	8.695	8.695	8.695	8.695	8.695	8.695
3+	S14 3+	NORMAL SSEA3+	H7-S14-SSEA3+ D2 (Ct)	-1.215	6.545	6.545	-0.22	-1.675	0	6.545	6.545	0.375	6.545	0.64	2.975	6.545	6.545	6.545	6.545	6.545	0.145	6.545	6.545	6.545	6.545	6.545	6.545	6.545	6.545	6.545	6.545	6.545	6.545	6.545	6.545	6.545	6.545	6.545	6.545	6.545	6.545	6.545	6.545	6.545	6.545	6.545	6.545	6.545	6.545
3+	S14 3+	NORMAL SSEA3+	H7-S14-SSEA3+ D8 (Ct)	0.61	6.92	6.92	0.28	0.14	0	6.92	6.92	6.92	1.205	6.92	2.73	6.92	6.25	6.92	6.92	6.92	6.92	6.92	6.92	6.92	6.92	6.92	4.465	6.92	6.92	6.92	6.92	6.92	6.92	6.92	6.92	6.92	6.92	6.92	6.92	6.92	2.115	6.92	6.92	6.92	6.92	6.92	6.92	6.92	6.92
3-	S6 3-	ADAPTED SSEA3-	H7-S6-SSEA3- D5 (Ct)	0.35	2.1	0.75	3.905	4.78	0	1.835	0.25	3.535	3.405	5.625	3.895	4.805	7.07	4.565	4.215	5.27	0.09	4.72	5.025	4.015	7.46	4.17	6.425	8.84	8.35	6.895	8.49	2.565	10.23	8.215	7.105	5.805	9.21	8.19	7.865	10.285	10.285	8.26	8.355	8.3	16.67	7.245	10.69	10.385	7.07
3-	S6 3-	ADAPTED SSEA3-	H7-S6-SSEA3- F10 (Ct)	-1.5	-2.03	-0.8	1.855	0.315	0	0.56	0.325	0.96	1.995	2.76	2.145	3.28	1.86	3.775	3.385	3.015	4.885	4.47	3.935	2.295	1.715	6.05	4.37	2.035	4.375	3.545	8.55	7.55	5.41	4.995	5.07	7.575	6.855	6.4	6.475	14.68	8.85	14.68	8.925	7.95	6.805	9.535	6.13	14.68	13.845
3-	S6 3-	ADAPTED SSEA3-	H7-S6-SSEA3- D11 (Ct)	-1.05	-0.01	-0.515	-0.405	1.34	0	0.75	0.985	2.91	2.79	2.705	7.625	3.66	5.07	4.155	3.86	5.305	1.74	3.505	4.395	3.78	15	3.965	4.48	4.985	6.335	4.2	10.605	5.51	15	8.41	5.655	3.96	7.365	6.865	7.13	15	9.945	7.045	15	7.665	15	7.53	15	9.785	5.64
3-	S6 3-	ADAPTED SSEA3-	H7-S6-SSEA3- D6 (Ct)	-1.635	-0.68	-1.175	-0.87	0.095	0	-0.415	0.055	1.845	1.88	2.165	4.92	2.645	5.795	2.335	3.525	3.37	0.825	1.62	4.19	3.515	5.77	3.7	3.55	8.515	4.95	4.6	8.06	2.92	7.5	5.88	7.94	2.665	8	6.165	5.625	4.665	14.12	6.57	8.35	9.775	8.23	10.375	8.015	14.12	6.93
3-	S6 3-	ADAPTED SSEA3-	H7-S6-SSEA3- E3 (Ct)	-1.175	-0.13	-0.375	2.875	1.47	0	1.23	1.605	2.21	2.47	3.82	3.275	3.54	3.35	2.72	5.02	4.43	6.645	2.22	4.43	3.4	14.46	5.22	4.76	8.015	6.375	4.515	5.775	6.41	8.885	6.575	7.755	4.18	5.25	7.735	9.315	5.235	14.46	8.455	14.46	6.57	6.8	8.075	14.46	14.46	8.43
3-	S6 3-	ADAPTED SSEA3-	H7-S6-SSEA3- E12 (Ct)	0.675	2.635	1.575	8.41	0.845	0	1.44	4.935	5.135	2.605	3.165	5.375	5.205	16.285	5.735	3.43	6.195	-0.495	16.285	3.455	3.36	16.285	2.63	6.51	16.285	16.285	7.35	16.285	3.085	16.285	16.285	16.285	16.285	7.325	8.925	8.485	4.63	11.77	7.085	16.285	9.41	10.015	10.325	16.285	16.285	10.365
3-	S6 3-	ADAPTED SSEA3-	H7-S6-SSEA3- C2 (Ct)	-1.455	2.395	0.055	1.575	2.96	0	-0.43	12.545	5.95	2.93	5.16	8.265	5.95	6.61	4.1	3.635	5.655	4.515	7.395	3.785	4.56	5.8	4.635	5.075	8.15	14.155	7.07	14.155	7.12	9.48	14.155	11.615	8.24	4.855	7.425	8.535	1.23	7.085	5.62	10.33	8.12	7.785	14.155	14.155	6.145	14.155
3-	S6 3-	ADAPTED SSEA3-	H7-S6-SSEA3- F1 (Ct)	-1	-0.14	-0.14	6.17	3.6	0	2.08	0.605	2.86	2.515	3.63	3.79	3.665	3.48	3.28	3.985	4.415	3.73	1.335	3.425	3.1	14.605	5.01	4.995	14.605	4.615	3.615	6.29	7.42	9.27	5.57	7.51	7.565	3.905	7.075	6.925	14.605	7.3	14.605	3.405	6.81	5.345	13.115	14.605	14.605	5.865
3-	S6 3-	ADAPTED SSEA3-	H7-S6-SSEA3- E1 (Ct)	-1.12	0.355	-0.87	5.455	3.18	0	1.315	0.455	2.07	2.05	4.065	4.865	3.79	6.185	2.735	3.8	4.185	2.695	3.425	3.845	3.905	14.43	4.72	4.49	8.095	5.175	4.23	14.43	6.9	14.43	8.525	6.35	5.17	4.845	7.215	7.7	14.43	11.39	9.095	5.53	6.815	7.14	8.65	14.43	9.98	14.205
3-	S6 3-	ADAPTED SSEA3-	H7-S6-SSEA3- D8 (Ct)	-1.05	0.585	-0.67	7.77	6.11	0	0.995	-0.28	2.865	2.705	4.61	2.21	3.33	6.895	2.82	3.68	4.5	3.405	1.505	3.435	3.36	14.475	5.77	4.9	14.475	7.23	5.175	14.475	5.76	14.475	14.475	5.145	1.685	6.725	6.98	9.05	14.475	8.86	6.77	9.74	7.66	8.68	7.19	14.475	14.475	8.03
3-	S6 3-	ADAPTED SSEA3-	H7-S6-SSEA3- D10 (Ct)	-2.4	-0.775	-1.67	13.1	2.66	0	0.435	-0.055	2.23	2.005	3.725	8.005	3.4	7.81	2.02	2.765	3.45	1.355	2.35	3.555	2.89	13.1	4.045	3.645	13.1	3.435	3.57	13.1	4.72	13.1	13.1	4.575	2.23	4.56	5.325	4.985	13.1	13.1	5.35	7.64	13.1	7.34	13.1	13.1	13.1	13.1
3-	S6 3-	ADAPTED SSEA3-	H7-S6-SSEA3- F12 (Ct)	-1.365	-0.885	0.32	-0.635	-0.58	0	0.075	1.905	2.585	2.58	4.6	2.935	4.76	6.285	5.03	4.03	6.145	4.75	4.11	5.76	4.09	7.91	4.075	5.215	4.98	5.2	7.635	14.09	6.94	14.09	7.545	6.03	14.09	8.42	8.51	7.28	14.09	14.09	14.09	14.09	10.175	14.09	9.725	14.09	14.09	7.145
3-	S6 3-	ADAPTED SSEA3-	H7-S6-SSEA3- C1 (Ct)	-1.86	0.745	-1.08	3.04	3.06	0	-0.59	-0.065	2.22	1.965	3.53	7.905	3.235	4.63	2.835	3.055	2.915	2.78	2.515	3.69	3.08	6.625	3.3	4.84	8.825	13.55	4.525	8.66	7.085	13.55	7.66	6.025	3.355	5.95	7.37	8.345	3.31	13.55	6.88	8.285	7.7	6.365	13.55	6.945	13.55	5.575
3-	S6 3-	ADAPTED SSEA3-	H7-S6-SSEA3- E11 (Ct)	-1.03	-0.205	-1.025	2.61	1.065	0	1.425	0.28	2.185	2.58	3.45	3.215	3.405	5.565	2.815	4.325	4.185	2.855	2.535	4.52	3.605	14.36	5.795	4.58	8.57	5.69	4.17	7.125	5.715	9.59	8.135	6.085	8.365	5.245	6.6	7.98	8.435	14.36	7.755	6.64	5.295	6.845	8.86	14.36	10	6.555
3-	S6 3-	ADAPTED SSEA3-	H7-S6-SSEA3- C3(Ct)	-1.295	-0.625	-0.305	4.445	1.59	0	1.895	0.92	1.765	2.41	3.385	6.285	3.575	4.61	3.505	4.15	3.81	3.135	2.535	5.375	3.43	13.865	3.63	4.185	5.585	6.845	5.425	13.865	4.705	5.315	5.895	6.205	6.26	6.495	7.01	9.31	13.865	13.865	7.995	7.165	6.765	7.255	8.49	13.865	13.865	13.865
3-	S6 3-	ADAPTED SSEA3-	H7-S6-SSEA3- D2 (Ct)	-0.375	0.125	-0.35	1.045	0.085	0	0.925	2.185	2.565	2.625	3.435	3.965	3.34	4.235	3.945	3.635	4.41	6.74	4.39	4.905	4.11	4.11	5.385	5.54	4.55	5.65	3.595	4.575	4.64	9.825	6.6	6.995	3.76	7.39	8.045	9.185	7.335	5.49	8.695	14.755	7.475	14.755	8.23	14.755	8.03	14.755
3-	S6 3-	ADAPTED SSEA3-	H7-S6-SSEA3- D1 (Ct)	-0.365159	1.63549	0.0985295	4.6893	1.0228	0	1.18008	1.29687	4.24555	3.97121	4.24172	7.55944	5.0891	6.03864	4.23772	4.95662	6.08214	6.7516	7.97541	5.1949	5.43226	3.60728	5.86993	6.46749	4.43197	4.96674	6.34778	8.31151	14.7406	6.49591	8.53283	12.6576	14.7406	3.87977	7.47336	8.58828	3.86692	8.14517	7.24936	9.35686	10.2005	4.33878	8.15676	14.7406	14.7406	14.7406
3-	S6 3-	ADAPTED SSEA3-	H7-S6-SSEA3-C6 (Ct)	-0.83	0.12	-0.965	2.96	1.555	0	1.3	0.31	2.485	2.125	3.31	4.305	3.97	4.745	3.31	4.53	4.095	1.74	3.005	4.195	4.075	14.18	6.36	4.975	6.185	7.63	5.305	7.815	6.005	9.445	7.105	5.75	7.375	5.93	8.085	7.53	14.18	14.18	7.51	8.835	6.78	6.95	10.67	14.18	14.18	8.23
3-	S6 3-	ADAPTED SSEA3-	H7-S6-SSEA3- F9 (Ct)	-1.73	-1.73	-1.155	2.17	0.965	0	-0.375	-0.815	0.87	1.25	2.155	0.53	3.005	2.835	2.255	3.585	2.675	0.75	2.46	3.025	2.805	13.245	3.74	4.065	3.945	3.96	4.085	13.245	3.665	6.225	6.345	5.2	6.385	5.56	6.04	6.765	13.245	8.315	6.145	13.245	7.79	6.47	11.97	7.47	13.245	7.08
3-	S6 3-	ADAPTED SSEA3-	H7-S6-SSEA3- E6 (Ct)	-2.42	-0.305	-1.675	1.91	3.69	0	-0.385	-2.26	2.395	1.11	3.185	9.375	2.49	3.69	1.955	1.81	3.21	-0.3	2.58	2.685	3.01	12.275	3.395	2.91	12.275	12.275	2.82	12.275	4.905	12.275	12.275	4.745	4.015	4.27	6.715	6.92	12.275	6.02	5.78	5.4	6.68	6.745	12.275	12.275	12.275	4.08
3-	S6 3-	ADAPTED SSEA3-	H7-S6-SSEA3- E2 (Ct)	-1.41	-0.11	-0.995	5.07	2.73	0	1.78	-0.43	1.26	1.94	3.425	5.24	2.435	2.855	2.685	2.92	5.535	2.015	2.155	2.235	3.285	13.02	2.205	4.27	6.98	4.98	5.685	13.02	13.02	13.02	7.405	5.44	8.995	4.09	5.96	6.62	13.02	13.02	6	13.02	4.46	7.05	8.155	13.02	13.02	5.25
3-	S6 3-	ADAPTED SSEA3-	H7-S6-SSEA3- F5 (Ct)	-1.07	0.86	-1.57	13.285	6.665	0	-1.365	-0.675	2.535	1.61	4.6	2.065	2.7	6.45	2.6	2.575	5.63	-0.75	4.605	2.505	2.81	13.285	7.115	4.875	13.285	5.305	7.065	13.285	3.43	13.285	6.1	4.68	3.89	4.44	6.68	6.445	6.14	13.285	6.05	8.655	6.79	13.285	7.505	13.285	13.285	6.65
3-	S6 3-	ADAPTED SSEA3-	H7-S6-SSEA3- E5 (Ct)	0.355	4.605	2.405	4.085	14.515	0	0.815	1.405	5.885	2.95	5.775	3.655	6.365	14.515	5.05	2.815	6.53	-0.89	14.515	4.48	4.315	14.515	-0.275	6.745	14.515	14.515	6.985	14.515	2.775	9.91	14.515	14.515	14.515	7.48	8.34	7.7	14.515	14.515	5.925	1.51	14.515	14.515	8.545	14.515	14.515	14.515
3-	S6 3-	ADAPTED SSEA3-	H7-S6-SSEA3- E10 (Ct)	-0.38	1.11	0.555	3.005	4.01	0	0.095	7.405	5.78	2.755	4.72	3.755	5.765	13.49	3.43	3.32	4.53	1.535	5.77	3.05	3.805	4.11	3.485	4.455	6.925	13.49	4.24	13.49	4.105	8.58	13.49	13.49	4.415	7.44	8.225	7.12	2.615	8.52	5.845	13.49	7.235	13.49	7.335	13.49	13.49	7.94
3-	S6 3-	ADAPTED SSEA3-	H7-S6-SSEA3- F4 (Ct)	-0.9	3.06	0.1	5.215	4.2	0	0.115	3.035	4.32	1.145	4.075	1.58	4.44	5.9	3.375	2.195	6.67	-3.16	6.885	0.44	1.69	12.875	-4.305	5.645	9.975	12.875	4.21	12.875	3.535	8.7	5.23	6.79	12.875	2.225	7.83	6.6	12.875	12.875	5.105	3.21	4.41	6.245	8.715	12.875	12.875	12.875
3-	S6 3-	ADAPTED SSEA3-	H7-S6-SSEA3- F2 (Ct)	-0.555	1.58	0.29	1.25	1.4	0	-0.665	7.665	4.935	3.365	4.35	4.34	8.115	13.085	3.085	2.945	4.34	13.085	5.37	3.515	4.635	13.085	3.41	5.095	13.085	13.085	13.085	13.085	5.215	13.085	13.085	13.085	3.47	5.68	7.455	8.105	6.905	7.83	6.59	13.085	13.085	13.085	11.695	13.085	13.085	7.11
3-	S6 3-	ADAPTED SSEA3-	H7-S6-SSEA3- D9 (Ct)	-4.665	-3.475	-4.67	4.13	8.725	0	-3.49	-4.175	-1.615	-1.515	-1.105	4.62	-0.585	-1.035	-1.205	-0.79	0.205	1.48	-1.755	8.725	0.045	8.725	1.85	0.49	8.725	8.725	8.725	8.725	8.725	8.725	2.455	3.24	2.025	2.56	4.12	3.16	8.725	8.725	8.725	2.735	3.365	8.725	8.725	8.725	8.725	0.725
3-	S6 3-	ADAPTED SSEA3-	H7-S6-SSEA3- E8 (Ct)	-0.55	3.49	0.49	12.67	4.88	0	-1.43	5.275	12.67	2.11	3.735	5.605	4.93	7.815	1.805	3.545	7.335	1.19	3.37	5.32	3.105	12.67	4.31	7.945	12.67	12.67	5.585	12.67	5.12	12.67	12.67	6.59	4.055	5.615	7.695	5.825	4.695	12.67	5.265	12.67	3.76	12.67	8.35	12.67	12.67	6.75
3-	S6 3-	ADAPTED SSEA3-	H7-S6-SSEA3- C10 (Ct)	1.015	5.805	3.575	13.765	13.765	0	2.045	6.51	4.665	3.255	6.765	7.535	13.765	11.75	3.68	3.28	6.835	0.14	13.765	2.675	4.075	13.765	3.62	6.32	8.905	13.765	5.58	13.765	5.08	13.765	6.81	9.995	13.765	6.29	7.015	7.34	13.765	13.765	5.945	0.89	5.8	13.765	9.565	13.765	13.765	13.765
3+	S6 3+	ADAPTED SSEA3+	H7-S6-SSEA3+ E5 (Ct)	-0.855	-1.28	-0.115	-1.125	-0.41	0	1.345	2.41	1.965	2.405	2.955	2.905	3.85	2.67	3.825	4.065	3.785	5.155	2.915	4.575	4.375	3.3	5.17	4.58	4.39	5.745	5.635	2.445	6.27	4.37	5.04	6.8	10.14	4.925	7.84	6.995	7.335	4.535	6.94	7.605	6.34	6.665	9.71	7.75	10.71	7.79
3+	S6 3+	ADAPTED SSEA3+	H7-S6-SSEA3+ E9 (Ct)	-1.065	-0.925	-0.855	-1.195	-0.43	0	0.03	1.255	1.24	2.24	2.85	2.36	2.805	3.62	3.435	3.425	4.005	2.945	3.02	3.24	3.505	3.23	3.24	4.205	6.21	5.15	4.45	4.225	5.165	9.07	5.56	6.575	3.22	5.495	6.995	7.145	5.075	8.65	14.415	10.56	6.215	8.31	10.365	8.035	7.44	7.195
3+	S6 3+	ADAPTED SSEA3+	H7-S6-SSEA3+ E6 (Ct)	-1.68	-1.54	-1.085	-0.07	-0.16	0	-0.335	0.05	0.535	1.43	2.37	1.865	3.065	3.135	3.255	2.635	3.015	0.97	2.875	3.585	3.06	1.87	3.005	3.395	2.515	2.96	4.75	5.74	4.63	6.445	4.805	5.96	6.965	6.21	6.615	7.47	7.64	6.66	5.495	6.59	8.76	13.69	6.79	7.35	13.69	13.69
3+	S6 3+	ADAPTED SSEA3+	H7-S6-SSEA3+ E7 (Ct)	-1.44	-1.685	-0.735	0.405	0.07	0	0.455	0.395	1.545	1.92	2.58	3.945	3.26	4.03	3.445	4.235	2.8	0.955	3.31	3.565	3.505	3.465	4.93	4.065	2.74	4.98	5.06	13.81	6.02	5.185	6.385	4.865	7.825	5.785	7.385	8.65	8.37	13.81	7.03	8.465	5.975	7.04	11.785	7.505	10.155	4.73
3+	S6 3+	ADAPTED SSEA3+	H7-S6-SSEA3+ D3(Ct)	-0.775	-1.58	-0.95	-0.335	-0.575	0	0.49	1.085	1.535	2.655	2.64	3.455	3.86	2.395	4.42	2.82	3.05	3.43	3.59	3.395	3.725	2.025	4.69	4.7	3.065	4.345	4.9	2.985	7.04	2.82	5.66	5.78	5.07	6.575	7.03	6.52	6.545	2.035	6.18	9.46	6.52	6.15	14.465	6.495	14.465	14.465
3+	S6 3+	ADAPTED SSEA3+	H7-S6-SSEA3+ E11 (Ct)	-1.205	-0.32	-0.14	-1.545	0.435	0	1.095	0.835	1.73	1.93	2.795	1.99	2.295	4.64	3.46	2.645	3.585	1.975	2.98	3.805	3.67	7.185	5.545	4.815	4.96	13.975	4.66	4.455	5.49	8.595	4.59	5.655	13.975	4.905	6.69	7.09	4.82	9.115	8.03	5.945	6.325	6.06	7.36	13.975	13.975	6.525
3+	S6 3+	ADAPTED SSEA3+	H7-S6-SSEA3+ E12 (Ct)	-1.335	-0.02	-0.915	0.85	-0.33	0	-0.365	5.125	3.31	1.825	3.125	3.655	3.44	8.88	2.29	3.855	3.89	6.935	7.1	3.33	4.17	2.035	3.305	4.585	5.415	5.975	3.805	13.81	3.045	9.47	13.81	11.12	5.695	6.025	7.205	6.335	1.25	6.745	7.8	13.81	13.81	13.81	8.795	13.81	4.9	13.81
3+	S6 3+	ADAPTED SSEA3+	H7-S6-SSEA3+ D10 (Ct)	-0.62	1.075	-0.32	0.31	0.485	0	0.36	2.35	2.89	2.75	2.86	2.47	3.07	6.44	4.025	3.21	4.725	1.975	5.75	4.28	4.095	9.36	5.865	5.025	6.635	6.875	4.8	14.42	4.875	12.235	8.19	7.38	6.25	7.79	7.51	7.535	6.215	5.735	7.305	7.97	8.51	14.42	10.235	14.42	8.255	14.42
3+	S6 3+	ADAPTED SSEA3+	H7-S6-SSEA3+ E1 (Ct)	-1.335	-1.23	-0.47	-0.79	-0.99	0	0.83	3.605	2.01	2.13	2.61	4.115	3.57	3.48	3.4	4.04	4.105	7.915	3.36	3.655	2.91	2.095	3.965	4.25	3.58	3.83	13.66	2.155	3.895	5.28	7.535	7.28	4.385	5.815	7.455	6.565	4.305	5.965	6.745	13.66	13.66	5.46	12	13.66	7.095	13.66
3+	S6 3+	ADAPTED SSEA3+	H7-S6-SSEA3+ D5 (Ct)	-0.73	-1.71	-0.16	2.06	1.105	0	2.93	0.655	2.82	3.94	3.635	3.555	5.63	4.77	6.405	5.045	4.085	2.125	6.195	5.195	4.655	8.045	4.97	4.715	2.825	5.44	3.01	7.215	8.195	8.95	8.54	5.65	14.245	7.755	7.68	9.1	14.245	14.245	14.245	7.315	10.85	7.175	7.78	9.68	14.245	6.78
3+	S6 3+	ADAPTED SSEA3+	H7-S6-SSEA3+ D7 (Ct)	-0.59	0.085	-0.52	-1.14	-0.125	0	0.38	2.475	1.81	3.33	2.78	2.81	3.215	3.415	3.795	3.115	4.26	3.42	4.085	5.6	4.215	2.97	2.945	4.44	3.985	5.69	14.38	5.52	5.095	6.825	6.325	7.915	3.07	8.105	7.965	7.955	4.805	7.985	7.23	7.18	7.155	7.42	10.68	8.475	5.585	14.38
3+	S6 3+	ADAPTED SSEA3+	H7-S6-SSEA3+ E3(Ct)	-1.8	-2.15	-1.04	-1.645	-1.19	0	0.35	1.565	0.535	1.7	2.165	1.545	1.455	2.07	4.015	3.1	2.69	5.26	1.965	3.765	1.955	1.66	3.79	3.455	2.855	4.035	2.825	2.175	13.12	6.71	3.965	5.675	3.595	5.38	7.135	6.785	13.12	6.885	6.69	8.155	6.115	6.865	8.77	6.805	8.295	13.12
3+	S6 3+	ADAPTED SSEA3+	H7-S6-SSEA3+ D9 (Ct)	-1.52	-0.295	-0.795	-2.53	-2.21	0	0.815	0.76	0.935	1.835	1.46	1.435	2.2	2.01	3.29	2.41	3.255	1.51	1.4	2.98	3.555	3.355	3.825	3.245	3.82	4.815	4.78	4.74	5.14	4.565	4.36	5.41	4.405	6.305	5.87	5.63	4.31	5.96	6.21	7.065	6.49	13.395	8.5	7.07	13.395	6.52
3+	S6 3+	ADAPTED SSEA3+	H7-S6-SSEA3+ D4 (Ct)	-0.81	-1.42	-0.85	-0.675	0.51	0	0.44	1.355	1.785	2.595	2.74	2.815	4.04	2.89	4.47	4.095	3.52	3.355	3.205	4.49	4.76	3.015	4.67	4.385	3.48	4.835	4.065	4.24	6.26	13.84	5.77	6.16	4.255	8.415	8.065	7.805	4.605	9.705	6.11	6.99	11.645	8.4	8.695	6.89	9.02	13.84
3+	S6 3+	ADAPTED SSEA3+	H7-S6-SSEA3+ D1 (Ct)	-1.18238	-0.590073	0.0712575	-1.08418	-1.25309	0	1.69024	3.1947	2.18218	3.00784	2.83294	3.57944	3.46377	2.58953	4.38382	4.23367	4.38173	7.05421	2.20189	4.45652	3.1455	3.55619	3.845	4.39504	4.62748	3.45839	5.03845	3.2722	5.70708	5.66649	6.61512	8.18068	5.94557	13.3557	7.44318	6.96902	13.3557	7.9075	8.05443	8.29508	13.3557	7.90367	10.2479	7.95428	13.3557	13.3557
3+	S6 3+	ADAPTED SSEA3+	H7-S6-SSEA3+ D12 (Ct)	-0.74	0.235	-0.285	-0.94	-0.4	0	1.26	1.215	1.75	2.97	2.655	2.465	3.13	2.87	4.025	3.915	4.045	5.73	2.275	3.51	4.24	3.8	3.93	4.26	3.23	4.995	4.16	5.235	13.79	3.905	6.325	6.365	5.475	5.545	7.17	6.905	7.97	6.9	13.79	13.79	6.46	6.035	7.4	13.79	7.24	13.79
3+	S6 3+	ADAPTED SSEA3+	H7-S6-SSEA3+ D2 (Ct)	-0.6	-1.155	-0.95	-0.435	-0.635	0	1.02	1.14	1.4	3.515	2.735	3.375	3.545	2.695	4.285	3.71	4.02	2.6	3.52	4.01	3.74	2.04	5.83	4.27	3.63	4.945	8.945	1.875	6.66	3.065	5.925	7.05	7.915	6.845	8.205	7.56	7.39	1.82	7.595	8.86	6.92	13.925	9.585	13.925	13.925	6.115
3+	S6 3+	ADAPTED SSEA3+	H7-S6-SSEA3+ E10 (Ct)	-0.74	-0.975	-0.755	-0.485	0.17	0	1.125	1.195	1.545	2.79	3.03	3.74	2.94	3.01	4.1	4.255	3.785	4.015	2.61	3.55	3.745	6.075	5.19	4.08	3.55	4.71	4.045	3.375	5.925	7.605	6.285	6.1	5.795	6.615	7.015	7.405	13.755	7.495	7.12	8.675	7.47	6.035	8.535	6.665	13.755	7.41
3+	S6 3+	ADAPTED SSEA3+	H7-S6-SSEA3+ E2 (Ct)	-0.795	0.06	-0.4	0.49	-0.06	0	0.275	6.72	3.12	2.735	3.82	4.175	3.44	5.915	3.59	3.48	4.335	6.14	5.455	5.255	3.995	6.655	3.53	7.6	7.39	-4.66	3.96	6.03	5.39	9.475	7.74	7.005	6.59	6.155	7.48	10.825	5.75	13.58	6.525	13.58	13.58	13.58	7.94	13.58	7.945	13.58
3+	S6 3+	ADAPTED SSEA3+	H7-S6-SSEA3+ D6 (Ct)	-1.265	-1.91	-0.75	-0.225	0.07	0	1.25	-0.75	0.83	2.08	3.24	2.99	3.665	1.775	4.13	4.18	3.505	2.205	5.535	3.495	2.78	1.775	6.275	4.505	1.66	4.07	3.745	5.005	5.41	5.04	4.495	5.215	12.995	6.355	7.93	7.07	12.995	6.7	7.215	7.805	12.995	12.995	8.975	12.995	12.995	12.995
3+	S6 3+	ADAPTED SSEA3+	H7-S6-SSEA3+ D11 (Ct)	-0.87	-0.39	-0.315	-0.13	-0.46	0	0.16	1.735	1.075	3.545	2.94	4.775	3.39	3.6	2.835	4.295	3.18	6.05	1.225	4.725	3.94	7.43	5.075	4.58	13.075	4.99	2.675	4.41	2.9	7.705	13.075	6.545	5.545	6.595	7.115	7.5	7.435	8.1	5.675	7.875	7.145	13.075	13.075	7.71	13.075	6.135
3+	S6 3+	ADAPTED SSEA3+	H7-S6-SSEA3+ D8 (Ct)	-1.3	-1.105	-1.635	-0.975	-0.68	0	-1.915	0.61	0.56	1.52	2.1	4.49	1.295	3.84	1.375	1.84	4.905	1.945	3.62	2.83	4.165	1.64	2.775	2.49	5.87	2.43	9.295	10.655	1.96	2.87	4.195	5.91	3.675	4.755	5.075	9.74	10.655	10.655	10.655	6.94	10.655	10.655	10.655	10.655	5.075	10.655
3+	S6 3+	ADAPTED SSEA3+	H7-S6-SSEA3+ E4 (Ct)	-0.77	-0.555	-0.605	0.47	0.215	0	0.21	0.475	1.62	2.275	3.54	4.46	4.375	2.75	4.995	10.06	3.425	3.715	10.06	2.41	10.06	10.06	4.32	5.03	3.23	10.06	10.06	10.06	10.06	4.04	10.06	6.245	10.06	10.06	7.755	5.835	3.715	10.06	10.06	10.06	10.06	10.06	7.395	10.06	10.06	10.06
3+	S6 3+	ADAPTED SSEA3+	H7-S6-SSEA3+ E8 (Ct)	-2.47	-5.765	-3.93	-1.72	-2.77	0	-3.915	-2.56	-1.245	-1.27	-1.855	1.19	-0.785	-8.13	-1.965	-1.4	1.825	5.47	5.47	5.47	5.47	5.47	5.47	5.47	5.47	2.98	-3.745	5.47	1.715	-1.545	-2.955	2.62	-2.96	5.47	0.95	5.47	5.47	0.665	5.47	5.47	5.47	5.47	5.47	5.47	5.47	5.47
[truncated: 50 more columns]
