# Supplementary material for: Culture Adaptation Alters Transcriptional Hierarchies among Single Human Embryonic Stem Cells Reflecting Altered Patterns of Differentiation
Source: PLoS One. 2015 Apr 14;10(4):e0123467. doi: 10.1371/journal.pone.0123467 (PMC4397016; doi:10.1371/journal.pone.0123467)
Supplement: S2 Data — (XLS) [file pone.0123467.s002.xls]

## Sheet: Sheet1
ANTIGEN	AG FRACTION	FRACTION DESC	Assay ID	GAPDH-Hs99999905_m1	DNMT3B-Hs00171876_m1	LIN28-Hs00702808_s1	GAL-Hs00544355_m1	IFITM1-Hs00705137_s1	ACTB-Hs99999903_m1	CRABP2-Hs00275636_m1	PODXL-Hs00193638_m1	CD9-Hs00233521_m1	CTNNB1-Hs00170025_m1	IFITM2-Hs00829485_sH	18s-Hs99999901_s1	GABRB3-Hs00241459_m1	NANOG-Hs02387400_g1	NR6A1-Hs00265966_m1	NES-Hs00707120_s1	ZFP42-Hs00399279_m1	COL1A1-Hs00164004_m1	SFRP2-Hs00293258_m1	LAMB1-Hs00158620_m1	LAMC1-Hs00267056_m1	NODAL-Hs00415443_m1	FN1-Hs00277509_m1	BXDC2-Hs00217848_m1	TDGF1-Hs02339499_g1	GRB7-Hs00917999_g1	EEF1A1-Hs00742749_s1	GDF3-Hs00220998_m1	DES-Hs00157258_m1	LEFTY1-Hs00764128_s1	POU5F1-Hs00742896_s1	SOX2-Hs00602736_s1	GBX2-Hs00230965_m1	LAMA1-Hs00300550_m1	RAF1-Hs00234119_m1	IGF2BP2-Hs00538956_m1	EOMES-Hs00172872_m1	LEFTY2-Hs00745761_s1	IL6ST-Hs00174360_m1	ACTC1-Hs00606316_m1	SEMA3A-Hs00173810_m1	KIT-Hs00174029_m1	PTEN-Hs00829813_s1	TFCP2L1-Hs00232708_m1	T-Hs00610080_m1	FLT1-Hs00176573_m1
3-	S14 3-	NORMAL SSEA3-	H7-S14-SSEA3-E4 (Ct)	24.915	27.31	25.645	31.51	28.875	26.55	29.705	26.225	31.76	28.14	30.36	27.97	32.89	33.255	29.005	31.28	40	40	40	27.525	28.78	31.83	23.64	31.09	30.875	28.815	31.57	34.135	40	33.975	40	40	40	27.1	33.55	32.745	31.725	40	31.335	40	33.805	30.935	36.04	31.45	40	40
3-	S14 3-	NORMAL SSEA3-	H7-S14-SSEA3- D1 (Ct)	24.9855	28.3973	25.6325	31.5848	29.4379	26.2987	24.6994	27.0256	33.9918	27.9958	28.0934	28.5971	33.7206	40	30.2818	29.9609	40	26.6876	30.4019	28.1753	29.0429	40	29.2061	30.061	40	40	29.9509	34.4948	33.0164	40	40	40	34.6962	29.8443	33.3981	32.2643	40	33.2459	29.905	24.5553	32.2705	40	34.4699	40	40	30.7942
3-	S14 3-	NORMAL SSEA3-	H7-S14-SSEA3- D9 (Ct)	25.1	27.21	25.52	40	25.75	26.135	26.865	24.79	40	27.715	29.24	27.83	29.315	40	28.73	33.91	40	40	32.745	28.155	30.01	31.875	23.785	31.305	29.495	31.195	33.11	28.815	40	40	40	37.23	40	29.58	32.355	32.47	27.43	40	30.36	40	33.125	31.795	33.33	32.51	40	32.185
3-	S14 3-	NORMAL SSEA3-	H7-S14-SSEA3- D5 (Ct)	25.105	27.39	25.55	28.755	26.63	26.28	29.3	26.14	30.045	28.14	29.725	27.915	31.435	29.525	29.435	30.255	30.805	39.84	30.87	26.405	28.175	30.465	23.535	31.05	30.105	28.78	30.51	32.205	34.37	32.695	33.34	33.86	40	27.95	33.38	32.53	32.28	34.875	30.185	35.735	32.82	30.195	32.56	40	33.66	32.865
3-	S14 3-	NORMAL SSEA3-	H7-S14-SSEA3- E2 (Ct)	25.355	28.8	26.395	32.005	28.255	24.54	27.065	26.275	40	28.65	29.785	29.395	30.67	40	31.285	29.215	40	27.69	40	27.28	28.925	40	25.575	31.07	33.225	40	29.83	33.985	40	40	34.01	40	33.955	29.175	34.2	32.7	40	40	29.225	23.405	31.315	40	33.38	40	40	31.72
3-	S14 3-	NORMAL SSEA3-	H7-S14-SSEA3- D10 (Ct)	25.415	27.31	25.585	40	27.46	26.18	28.37	28.885	40	28.31	29.285	27.3	34.525	32.87	30.22	30.975	30.145	40	40	26.67	29.21	40	27.5	31.715	31.99	28.945	30.25	40	40	40	34.36	40	40	28.325	32.725	32.45	40	40	27.715	40	40	30.26	32.245	31.665	40	40
3-	S14 3-	NORMAL SSEA3-	H7-S14-SSEA3- D11 (Ct)	25.515	30.13	26.385	40	33.71	24.975	25.505	33.52	40	28.025	31.65	28.815	32.075	40	31.55	28.02	40	29.875	31.76	28.09	29.955	40	29.1	30.985	40	40	32.57	40	40	38.72	40	34.785	40	30.07	33.5	32.415	40	40	33.14	28.315	40	40	32.81	40	40	40
3-	S14 3-	NORMAL SSEA3-	H7-S14-SSEA3- D8 (Ct)	25.56	29.41	25.675	40	26.965	26.44	40	25.94	32.955	27.795	29.435	27.695	32.985	34.325	29.41	30.63	40	33.85	40	25.415	28.375	40	21.23	32.525	40	28.615	30.87	40	35.61	40	35.2	40	40	27.68	32.315	33.27	30.195	40	28.75	40	40	33.045	33.54	40	40	40
3-	S14 3-	NORMAL SSEA3-	H7-S14-SSEA3-E12(Ct)	25.685	28.155	26.01	31.79	25.92	26.585	27.69	24.25	31.265	28.42	28.62	28.89	30.59	40	29.62	32.32	30.55	33.115	40	29.195	30.87	31.555	24.515	32.065	29.24	29.395	32.005	29.295	40	39.58	40	40	40	28.46	33.915	33.645	27.33	40	30.42	40	40	31.44	34.68	34.05	31.165	40
3-	S14 3-	NORMAL SSEA3-	H7-S14-SSEA3- D12 (Ct)	25.845	29.385	26.5	32.66	31.125	27.29	26.595	28.44	40	27.19	28.93	27.26	40	33.985	29.89	30.35	34.225	26.295	32.525	28.28	28.64	31.01	27.53	32.15	32.365	40	30.73	40	37.435	40	40	40	40	29.8	33.13	31.5	40	35.105	30.25	24.615	31.595	40	32.1	40	40	40
3-	S14 3-	NORMAL SSEA3-	H7-S14-SSEA3- E3 (Ct)	25.86	28.995	26.18	40	28.21	27.905	32.19	26.535	33.75	28.76	30.205	28.425	40	30.715	30.33	33.165	32.125	40	40	27.4	29.98	29.18	23.68	32.02	31.645	29.615	31.965	40	33.995	40	40	40	40	28.115	34.025	34.885	30.13	40	30.71	40	35.02	40	34.87	33.18	40	40
3-	S14 3-	NORMAL SSEA3-	H7-S14-SSEA3-E5 (Ct)	25.89	29.535	27.545	31.35	33.24	25.64	29.345	27.765	40	28.88	30.27	29.64	32.095	35.095	31.19	30.08	33.2	30.2	40	28.59	29.07	40	27.655	31.24	40	40	30.925	40	40	40	33.965	40	40	30.38	33.645	34.29	40	40	28.89	24.665	33.46	40	36.505	40	40	30.895
3-	S14 3-	NORMAL SSEA3-	H7-S14-SSEA3- D2 (Ct)	26	30.695	27.055	40	33.435	26.365	27.095	26.965	33.61	27.69	30.48	28.325	40	34.26	30.555	30.88	40	26.375	38.325	29.47	28.595	40	27.1	31.295	40	40	30.465	40	40	39.01	40	40	40	30.76	33.17	33.16	40	40	30.1	25.26	30.095	40	35.565	40	40	40
3-	S14 3-	NORMAL SSEA3-	H7-S14-SSEA3- E6 (Ct)	26.005	29.055	28.005	40	30.955	27.64	26.98	28.975	40	28.465	30.095	28.95	31.935	34.125	31.03	30.975	34.485	27.66	34.605	29.76	29.84	40	28.86	31.66	40	40	32.51	40	40	36.465	40	36.735	34.73	30.425	33.58	32.455	40	40	31.85	32.66	32.635	40	34.22	40	40	32.69
3-	S14 3-	NORMAL SSEA3-	H7-S14-SSEA3- E1 (Ct)	26.015	28.97	27.32	32.815	27.705	27.29	32.38	26.705	32.68	29.57	30.45	30.495	40	30.265	30.87	33.04	31.015	40	40	28.495	29.7	27.97	25.005	32.06	35.87	29.34	32.485	31.99	40	40	40	40	33.39	27.895	33.42	34.275	30.36	40	30.995	40	34.055	34.26	34.145	32.68	40	40
3-	S14 3-	NORMAL SSEA3-	H7-S14-SSEA3-E11(Ct)	26.12	30.06	27.68	32.545	30.035	26.78	25.775	30.26	40	28.765	29.805	29.07	40	40	30.585	30.505	40	27.54	40	29.44	29.49	33.575	26.965	32.225	40	40	31.445	40	40	40	40	40	40	30.75	34.715	33.08	40	40	30.17	26.175	40	40	35.14	40	40	30.92
3-	S14 3-	NORMAL SSEA3-	H7-S14-SSEA3- D3 (Ct)	26.125	30.825	27.315	34.4	33.54	27.035	27.965	32.14	33.595	29.545	30.79	28.65	31.395	33.76	33.885	28.515	40	40	30.635	32.24	30.79	38.245	31.4	31.575	40	40	31.155	40	40	35.155	40	33.53	40	31.445	33.84	32.695	40	40	33.01	40	34.585	31.1	36.545	40	40	40
3-	S14 3-	NORMAL SSEA3-	H7-S14-SSEA3-E8(Ct)	26.43	32.05	28.03	30.63	32.76	27.475	27.8	34.865	32.175	29.05	32.46	28.55	33.035	35.14	31.605	31.39	40	25.295	40	27.25	29.305	34.815	23.63	33.295	40	40	31.59	40	40	40	40	40	40	32.775	34.39	33.43	40	40	28.725	25.42	33.05	40	32.865	40	40	32.5
3-	S14 3-	NORMAL SSEA3-	H7-S14-SSEA3- D4 (Ct)	26.635	31.02	29.22	33.6	32.575	27.555	27.865	31.105	32.44	28.41	29.645	28.14	40	33.9	33.245	32.115	35.38	24.765	40	28.02	30.105	40	27.745	34.37	40	40	32.69	40	40	40	40	40	40	30.295	33.42	34.61	40	40	26.815	30.94	32.395	40	34.815	40	40	31.275
3-	S14 3-	NORMAL SSEA3-	H7-S14-SSEA3-E7(Ct)	26.71	30.155	27.2	34.26	28.285	27.705	26.615	28.585	40	28.8	29.785	29.435	40	37.245	30.455	30.8	40	27.91	40	28.76	29.39	39.165	25.06	31.495	40	40	32.24	40	32.405	40	40	40	40	32.25	33.87	33.97	40	40	28.645	28.595	32.54	33.965	35.285	40	40	31.94
3-	S14 3-	NORMAL SSEA3-	H7-S14-SSEA3-E9(Ct)	26.785	29.64	32.7	40	30.66	27.69	30.08	32.4	40	29.095	31.075	29.505	38.055	34.88	33.45	31.845	40	29.88	31.02	30.415	29.685	40	29.47	35.87	35.885	40	31.885	40	40	40	33.015	34.1	30.935	31.075	35.175	35.01	40	35.11	31.97	31.39	32.595	29.93	36.42	40	40	40
3-	S14 3-	NORMAL SSEA3-	H7-S14-SSEA3-E10(Ct)	26.97	28.835	28.075	34.725	29.565	27.11	29.71	27.105	31.445	29.685	33.085	29.805	40	30.435	30.395	31.15	31.215	34.42	40	27.9	30.03	29.535	27.34	33.255	35.525	31.08	40	40	40	40	40	40	40	27.54	33.685	33.265	40	40	29.65	40	40	32.9	35.245	33.77	40	40
3-	S14 3-	NORMAL SSEA3-	H7-S14-SSEA3- D7 (Ct)	27.035	30.655	27.36	40	33.71	28.025	29.465	25.95	40	29.445	29.67	28.625	35.475	40	30.925	31.67	32.045	26.11	40	26.975	28.78	40	29.585	33.45	40	40	30.855	40	40	40	40	32.625	40	29.53	33.39	32.725	40	40	28.965	27.375	30.125	40	34.505	40	40	31.425
3-	S14 3-	NORMAL SSEA3-	H7-S14-SSEA3- D6 (Ct)	30.465	31.51	30.915	31.295	30.56	32.39	34.005	32.545	32.275	40	40	33.97	29.09	40	38.91	35.51	40	33.905	40	40	35.53	40	33.21	40	33.805	40	34.05	34.13	40	40	32.815	40	40	40	40	40	40	40	33.83	34.605	40	33.805	40	40	40	40
3+	S14 3+	NORMAL SSEA3+	H7-S14-SSEA3+ F10 (Ct)	21.48	22.605	22.785	22.235	22.225	22.865	24.23	24.025	24.215	24.895	25.96	24.595	25.75	25.6	26.485	26.9	28.29	26.93	25.43	26.07	25.755	24.615	25.445	27.485	25.4	27.665	26.765	25.485	28.305	26.75	27.89	29.485	28.305	28.235	30.19	29.515	25.405	28.805	29.535	28.09	29.045	29	33.005	32.12	28.13	29.51
3+	S14 3+	NORMAL SSEA3+	H7-S14-SSEA3+E10(Ct)	22.39	23.755	23.385	23.06	22.8	22.94	24.605	24.13	25.04	25.65	26.765	25.565	26.415	26.29	27.435	27.215	29.1	28.135	26.39	27.695	26.795	24.835	26.635	28.07	26.29	28.275	27.415	27.475	30.435	28.63	29.865	29.975	28.5	29.405	30.465	29.565	27.24	31.13	29.57	28.54	29.32	30.4	31.38	32.715	28.355	31.21
3+	S14 3+	NORMAL SSEA3+	H7-S14-SSEA3+ E9 (Ct)	22.395	23.855	23.715	22.885	22.85	23.065	25.035	24.455	25.585	25.795	26.76	25.445	26.83	26.45	27.4	26.845	29.725	27.49	26.505	26.975	26.835	25.635	26.895	28.475	26.82	28.54	27.89	26.305	29.08	30.045	30.455	30.735	29.075	28.96	30.44	29.92	25.715	29.35	29.835	27.005	29.915	29.9	33.77	33.88	29.19	29.91
3+	S14 3+	NORMAL SSEA3+	H7-S14-SSEA3+E8 (Ct)	22.52	23.885	24.135	24.055	23.595	24.28	26.015	25.26	25.795	26.265	27.595	25.89	27.27	26.515	28.13	28.17	28.69	30.1	26.515	27.695	27.705	26.835	26.895	28.63	26.765	28.55	27.4	27.955	32.745	26.82	31.45	29.985	31.635	29.71	30.565	30.23	28.215	31.44	29.875	31.88	29.385	31.28	32.495	32.275	32.03	30.335
3+	S14 3+	NORMAL SSEA3+	H7-S14-SSEA3+ E1 (Ct)	22.73	24.13	24.35	22.925	23.56	23.675	27.33	25.95	25.935	26.92	28.04	26.535	26.98	26.665	28.115	28.02	29.7	28.595	27.585	27.94	27.035	26.19	27.49	29.755	27.2	28.79	28.365	26.725	33.775	27.715	30.39	30.66	32.605	29.75	31.41	31.25	27.1	30.74	33.915	29.895	30.005	29.02	34.36	31.79	30.88	29.74
3+	S14 3+	NORMAL SSEA3+	H7-S14-SSEA3+ F4 (Ct)	22.75	21.895	22.975	23.375	23.225	24.21	26.37	24.515	25.755	25.85	26.27	25.025	26.24	26.645	27.3	27.615	27.92	29.285	25.835	26.575	26.96	27.285	27.07	27.86	25.34	28.015	27.315	27.56	34.96	26.855	30.275	30.075	34.16	28.2	30.72	29.725	28.885	28.9	33.51	29.115	29.535	29.51	33.785	32.65	31.56	29.75
3+	S14 3+	NORMAL SSEA3+	H7-S14-SSEA3+ F9 (Ct)	23.075	24.52	24.105	24.095	23.565	24.185	25.105	25.54	26.4	25.915	27.765	26.015	27.37	27.735	27.56	28.065	29.06	28.975	27.705	27.205	26.71	27.99	26.215	29.075	28.185	28.49	29.34	29.095	32.095	30.155	29.845	31.71	31.185	29.59	31.08	30.42	28.355	31.44	28.87	29.56	29.985	29.455	38.245	31.66	29.05	31.935
3+	S14 3+	NORMAL SSEA3+	H7-S14-SSEA3+ C4 (Ct)	23.51	23.255	24.705	24.64	24.37	24.95	27.165	25.845	26.075	26.815	28.115	26.635	27.695	26.565	29.45	28.915	28.405	31.82	27.85	28.465	29.065	26.28	28.435	29.52	26.705	28.915	27.635	29.56	40	26.385	32.205	30.475	33.6	30.26	31.97	31.655	31.195	29.685	31.93	32.62	31.225	30.69	34.955	34.175	34.205	31.725
3+	S14 3+	NORMAL SSEA3+	H7-S14-SSEA3+C8 (Ct)	23.89	24.98	25.04	24.875	24.04	25.87	28.57	27.47	27.35	28.28	28.86	27.34	28.745	27.435	29.785	30.75	29.955	33.62	28.42	29.93	28.545	27.245	28.78	30.7	28.05	29.87	28.65	27.865	40	28.84	33.67	33.79	32.665	30.835	33.235	32.675	28.005	33.22	35.075	32.87	32.715	29.37	35.315	33.875	33.92	31.705
3+	S14 3+	NORMAL SSEA3+	H7-S14-SSEA3+ C2 (Ct)	24.1	26.75	25.675	25.065	26.115	24.965	25.935	31.4	30.435	27.865	29.47	27.39	29.505	30.71	29.14	29.145	30.63	33.49	29.235	28.765	29.29	32.295	28.985	29.895	28.445	40	29.315	33.06	39.23	33.755	33.37	36.915	40	29.99	32.405	33.005	27.125	35.3	32.12	31.65	34.775	33.85	39.59	40	30.24	33.995
3+	S14 3+	NORMAL SSEA3+	H7-S14-SSEA3+ F5 (Ct)	24.175	24.39	25.305	24.02	24.86	25.51	28.37	27.345	26.995	27.67	29.125	31.135	28.1	28.295	28.95	30.05	29.445	32.955	27.855	28.785	29.69	27.35	28.885	30.12	28.34	31.795	32.3	26.71	33.63	31.445	31.215	32.65	31.93	30.005	32.385	32.48	27.585	33.305	32.145	33.155	30.375	29.78	38.035	40	32.475	30.285
3+	S14 3+	NORMAL SSEA3+	H7-S14-SSEA3+ C9 (Ct)	24.2339	24.8757	25.4057	25.5945	24.3321	25.4545	31.5936	27.5705	26.8959	28.0486	28.6955	27.5724	28.8557	27.0017	29.4033	31.5835	30.1644	40	27.7767	29.3648	29.303	27.629	29.7083	30.2129	27.4578	30.0353	29.4252	28.5509	34.2656	26.7908	31.1973	31.5003	35.083	31.1044	32.5536	32.3203	29.7854	27.8337	32.1121	33.8847	30.6173	31.9238	36.3982	40	35.3899	31.5696
3+	S14 3+	NORMAL SSEA3+	H7-S14-SSEA3+ C5(Ct)	24.4	25.14	25.015	26.755	25.78	24.755	26.87	25.9	26.83	27.57	28.55	27.13	28.515	28.035	30.125	28.96	29	30.935	28.325	29.9	29.185	29.61	27.79	30.115	27.915	29.81	28.655	30.1	40	31.705	32.665	31.41	33.7	31.445	32.715	31.755	40	40	33.445	35.465	30.89	30.865	36.03	40	40	32.17
3+	S14 3+	NORMAL SSEA3+	H7-S14-SSEA3+ E2 (Ct)	24.61	25.155	25.73	27.905	24.47	25.93	27.02	26.615	27.11	27.78	28.54	27.67	28.665	27.7	28.82	30.585	30.85	34.395	27.735	28.665	28.83	27.285	27.385	30.955	29.655	30.395	31.46	28.7	40	33.355	31.86	32.355	29.86	30.65	32.685	31.895	26.55	40	33.365	32.52	30.38	30.925	35.18	33.27	30.33	32.605
3+	S14 3+	NORMAL SSEA3+	H7-S14-SSEA3+ D5 (Ct)	24.665	25.24	24.95	25.12	24.58	25.05	26.725	25.51	27.045	28.135	28.215	26.65	28.065	27.87	30.74	28.765	29.795	33.03	28.33	30.09	29.295	26.42	28.37	29.345	27.5	30.305	30.29	28.94	40	28.46	30.75	31.31	29.72	33.63	32.365	32.225	32.57	31.205	31.26	30	31.74	32.43	31.815	32.2	33.715	32.81
3+	S14 3+	NORMAL SSEA3+	H7-S14-SSEA3+ D4 (Ct)	24.685	25.8	25.24	23.97	24.735	25.175	26.13	26.4	27.495	28.375	28.265	27.435	28.64	27.855	29.04	28.82	40	33.13	27.74	29.09	29.08	27.41	29.655	30.05	28.565	30.47	28.225	28.505	40	31.32	33.705	34.03	30.47	31.82	32.37	32.03	30.165	32.755	40	33.555	32.13	33.59	31.62	32.665	30.975	32.91
3+	S14 3+	NORMAL SSEA3+	H7-S14-SSEA3+ F1 (Ct)	24.77	25.78	26.145	26.225	26.16	26.17	28.06	26.9	28.05	28.855	29.635	28.755	29.365	28.25	30.015	30.13	31.18	30.77	29.62	29.95	30.005	29.975	30.035	30.72	29	30.94	29.655	30.125	40	30.545	30.02	32.315	32.815	31.61	33.43	32.72	30.64	32.26	32.44	31.895	32.225	32.915	40	40	34.73	31.855
3+	S14 3+	NORMAL SSEA3+	H7-S14-SSEA3+ D10 (Ct)	24.815	26.04	26.15	26.015	26.88	24.19	27.23	23.32	25.75	27.22	28.805	26.35	28.165	28.89	30.455	27.5	30.68	26.905	27.03	27.995	27.56	31.69	26.055	29.22	32.29	29.465	29.41	40	33.36	34.64	31.225	30.85	32.435	31.78	32.93	29.295	40	33.37	33.585	28.18	32.67	40	30.6	40	33.44	30.8
3+	S14 3+	NORMAL SSEA3+	H7-S14-SSEA3+ 12 (Ct)	24.8392	25.662	25.3595	24.508	25.5829	26.0004	27.4512	27.3616	27.2149	27.8623	28.2801	27.7291	29.5714	28.1473	30.3284	29.8267	30.6328	32.3042	28.7715	29.2722	29.7368	26.6614	29.6118	29.7661	29.23	30.8827	30.9519	28.6059	34.4521	29.7846	32.0997	32.19	31.2578	32.2102	32.2829	32.165	27.058	31.8428	31.818	39.0171	32.1808	32.6501	36.2859	40	33.2585	33.4283
3+	S14 3+	NORMAL SSEA3+	H7-S14-SSEA3+ D11 (Ct)	24.85	26.615	26.375	24.7	25.515	25.905	27.77	30.185	28.55	28.79	29.385	27.33	29.985	30.765	29.525	30.675	31.44	40	29.355	30.005	29.555	28.005	28.305	31.665	29.11	31.925	30.9	30.08	40	33.47	40	36.15	40	30.75	32.575	32.745	28.525	34.115	31.91	32.785	33.26	33.185	32.615	40	28.865	31.28
3+	S14 3+	NORMAL SSEA3+	H7-S14-SSEA3+ D7 (Ct)	25.035	28.47	24.9	29.4	26.165	25.645	28.03	25.5	29.8	27.975	29.885	26.47	32.325	30.985	29.47	29.855	29.95	32.965	32.21	28.38	28.88	32.8	24.42	31.685	29.1	28.97	32.56	40	40	40	33.85	40	40	27.69	32.63	32.29	28.97	40	34.22	40	31.885	29.11	31.045	32.4	40	40
3+	S14 3+	NORMAL SSEA3+	H7-S14-SSEA3+ D1 (Ct)	25.0484	26.6768	26.8035	25.4708	25.8585	26.5565	28.5205	32.1739	28.5351	29.0791	30.9431	28.9262	32.1413	29.582	30.536	30.3142	40	33.5649	29.0184	29.4928	31.2278	27.5869	30.2063	31.7145	28.9477	32.6242	30.3587	28.6429	40	31.2317	32.3442	36.8193	34.2146	32.0553	35.1774	33.4167	26.9918	33.1903	40	34.1713	40	31.3563	32.7088	40	33.1169	31.8849
3+	S14 3+	NORMAL SSEA3+	H7-S14-SSEA3+E5 (Ct)	25.365	26.02	26.36	24.35	25.27	26.645	28.32	26.93	27.69	28.64	29.185	28.165	28.17	28.345	29.305	29	31.365	29.82	28.21	29.465	29.17	28.87	29.37	30.85	29.725	32.505	28.82	29.075	40	32.22	31.905	33.34	32.31	30.115	33.535	31.715	28.595	35.83	32.2	32.285	31.69	31.965	32.825	40	32.03	31.955
3+	S14 3+	NORMAL SSEA3+	H7-S14-SSEA3+ D12 (Ct)	25.935	27.95	27.585	26.59	27.775	26.855	28.715	34.105	32.335	29.33	31.035	28.63	31.465	32.96	28.925	30.71	32.185	40	29.935	29.215	29.445	32.63	29.075	32.84	30.325	40	30.8	34.16	40	33.675	40	37.155	40	31.535	32.55	32.98	28.95	40	34.05	33.4	35.08	32.75	32.865	40	29.36	40
3+	S14 3+	NORMAL SSEA3+	H7-S14-SSEA3+ E4 (Ct)	26.775	27.08	27.74	27.89	27.37	27.92	29.515	29.265	29.87	30.455	31.75	29.245	30.91	31.58	31.135	32.495	33.585	31.82	30.215	33	32.16	29.985	31.025	32.955	31.075	33.555	40	30.97	40	34.02	33.02	33.85	40	32.745	34.74	34.98	32.035	37.725	40	32.46	32.25	40	34.415	40	34.97	33.59
3+	S14 3+	NORMAL SSEA3+	H7-S14-SSEA3+ F3 (Ct)	28.1	29.015	30.06	29.495	30.125	29.66	30.82	30.51	34.04	31.785	33.39	31.395	34.27	31.92	35.34	33.74	40	33.24	32.165	40	33.47	32.49	32.035	34.925	33.125	33.195	40	32.57	40	34.325	32.945	37.06	40	34.105	37.44	37.245	32.49	40	40	34.195	40	40	37.73	40	34.735	40
3+	S14 3+	NORMAL SSEA3+	H7-S14-SSEA3+ D9 (Ct)	31.31	33.26	31.925	31.68	30.94	31.78	32.635	32.51	40	35.1	34.02	33.12	40	40	34.38	40	40	40	33.44	40	40	36.145	40	40	36.495	40	40	40	40	40	40	40	40	40	37.29	40	40	34.535	40	40	40	40	40	40	40	40
3+	S14 3+	NORMAL SSEA3+	H7-S14-SSEA3+ D3 (Ct)	32.185	32.38	31.625	33.77	40	31.305	32.705	31.89	33.83	36.435	40	33.375	40	32.785	40	34.135	40	40	33.445	40	40	40	40	37.89	35.28	40	40	40	40	34.1	33.595	37.275	40	40	40	40	40	40	37.135	40	40	40	40	40	40	40
3+	S14 3+	NORMAL SSEA3+	H7-S14-SSEA3+ D2 (Ct)	32.24	40	40	33.235	31.78	33.455	40	40	33.83	40	34.095	36.43	40	40	40	40	40	33.6	40	40	40	40	40	40	40	40	40	40	40	40	40	40	40	40	40	40	40	40	40	40	40	40	40	40	40	40
3+	S14 3+	NORMAL SSEA3+	H7-S14-SSEA3+ D8 (Ct)	33.69	40	40	33.36	33.22	33.08	40	40	40	34.285	40	35.81	40	39.33	40	40	40	40	40	40	40	40	40	37.545	40	40	40	40	40	40	40	40	40	40	40	40	40	35.195	40	40	40	40	40	40	40	40
3-	S6 3-	ADAPTED SSEA3-	H7-S6-SSEA3- D5 (Ct)	23.68	25.43	24.08	27.235	28.11	23.33	25.165	23.58	26.865	26.735	28.955	27.225	28.135	30.4	27.895	27.545	28.6	23.42	28.05	28.355	27.345	30.79	27.5	29.755	32.17	31.68	30.225	31.82	25.895	33.56	31.545	30.435	29.135	32.54	31.52	31.195	33.615	33.615	31.59	31.685	31.63	40	30.575	34.02	33.715	30.4
3-	S6 3-	ADAPTED SSEA3-	H7-S6-SSEA3- F10 (Ct)	23.82	23.29	24.52	27.175	25.635	25.32	25.88	25.645	26.28	27.315	28.08	27.465	28.6	27.18	29.095	28.705	28.335	30.205	29.79	29.255	27.615	27.035	31.37	29.69	27.355	29.695	28.865	33.87	32.87	30.73	30.315	30.39	32.895	32.175	31.72	31.795	40	34.17	40	34.245	33.27	32.125	34.855	31.45	40	39.165
3-	S6 3-	ADAPTED SSEA3-	H7-S6-SSEA3- D11 (Ct)	23.95	24.99	24.485	24.595	26.34	25	25.75	25.985	27.91	27.79	27.705	32.625	28.66	30.07	29.155	28.86	30.305	26.74	28.505	29.395	28.78	40	28.965	29.48	29.985	31.335	29.2	35.605	30.51	40	33.41	30.655	28.96	32.365	31.865	32.13	40	34.945	32.045	40	32.665	40	32.53	40	34.785	30.64
3-	S6 3-	ADAPTED SSEA3-	H7-S6-SSEA3- D6 (Ct)	24.245	25.2	24.705	25.01	25.975	25.88	25.465	25.935	27.725	27.76	28.045	30.8	28.525	31.675	28.215	29.405	29.25	26.705	27.5	30.07	29.395	31.65	29.58	29.43	34.395	30.83	30.48	33.94	28.8	33.38	31.76	33.82	28.545	33.88	32.045	31.505	30.545	40	32.45	34.23	35.655	34.11	36.255	33.895	40	32.81
3-	S6 3-	ADAPTED SSEA3-	H7-S6-SSEA3- E3 (Ct)	24.365	25.41	25.165	28.415	27.01	25.54	26.77	27.145	27.75	28.01	29.36	28.815	29.08	28.89	28.26	30.56	29.97	32.185	27.76	29.97	28.94	40	30.76	30.3	33.555	31.915	30.055	31.315	31.95	34.425	32.115	33.295	29.72	30.79	33.275	34.855	30.775	40	33.995	40	32.11	32.34	33.615	40	40	33.97
3-	S6 3-	ADAPTED SSEA3-	H7-S6-SSEA3- E12 (Ct)	24.39	26.35	25.29	32.125	24.56	23.715	25.155	28.65	28.85	26.32	26.88	29.09	28.92	40	29.45	27.145	29.91	23.22	40	27.17	27.075	40	26.345	30.225	40	40	31.065	40	26.8	40	40	40	40	31.04	32.64	32.2	28.345	35.485	30.8	40	33.125	33.73	34.04	40	40	34.08
3-	S6 3-	ADAPTED SSEA3-	H7-S6-SSEA3- C2 (Ct)	24.39	28.24	25.9	27.42	28.805	25.845	25.415	38.39	31.795	28.775	31.005	34.11	31.795	32.455	29.945	29.48	31.5	30.36	33.24	29.63	30.405	31.645	30.48	30.92	33.995	40	32.915	40	32.965	35.325	40	37.46	34.085	30.7	33.27	34.38	27.075	32.93	31.465	36.175	33.965	33.63	40	40	31.99	40
3-	S6 3-	ADAPTED SSEA3-	H7-S6-SSEA3- F1 (Ct)	24.395	25.255	25.255	31.565	28.995	25.395	27.475	26	28.255	27.91	29.025	29.185	29.06	28.875	28.675	29.38	29.81	29.125	26.73	28.82	28.495	40	30.405	30.39	40	30.01	29.01	31.685	32.815	34.665	30.965	32.905	32.96	29.3	32.47	32.32	40	32.695	40	28.8	32.205	30.74	38.51	40	40	31.26
3-	S6 3-	ADAPTED SSEA3-	H7-S6-SSEA3- E1 (Ct)	24.45	25.925	24.7	31.025	28.75	25.57	26.885	26.025	27.64	27.62	29.635	30.435	29.36	31.755	28.305	29.37	29.755	28.265	28.995	29.415	29.475	40	30.29	30.06	33.665	30.745	29.8	40	32.47	40	34.095	31.92	30.74	30.415	32.785	33.27	40	36.96	34.665	31.1	32.385	32.71	34.22	40	35.55	39.775
3-	S6 3-	ADAPTED SSEA3-	H7-S6-SSEA3- D8 (Ct)	24.475	26.11	24.855	33.295	31.635	25.525	26.52	25.245	28.39	28.23	30.135	27.735	28.855	32.42	28.345	29.205	30.025	28.93	27.03	28.96	28.885	40	31.295	30.425	40	32.755	30.7	40	31.285	40	40	30.67	27.21	32.25	32.505	34.575	40	34.385	32.295	35.265	33.185	34.205	32.715	40	40	33.555
3-	S6 3-	ADAPTED SSEA3-	H7-S6-SSEA3- D10 (Ct)	24.5	26.125	25.23	40	29.56	26.9	27.335	26.845	29.13	28.905	30.625	34.905	30.3	34.71	28.92	29.665	30.35	28.255	29.25	30.455	29.79	40	30.945	30.545	40	30.335	30.47	40	31.62	40	40	31.475	29.13	31.46	32.225	31.885	40	40	32.25	34.54	40	34.24	40	40	40	40
3-	S6 3-	ADAPTED SSEA3-	H7-S6-SSEA3- F12 (Ct)	24.545	25.025	26.23	25.275	25.33	25.91	25.985	27.815	28.495	28.49	30.51	28.845	30.67	32.195	30.94	29.94	32.055	30.66	30.02	31.67	30	33.82	29.985	31.125	30.89	31.11	33.545	40	32.85	40	33.455	31.94	40	34.33	34.42	33.19	40	40	40	40	36.085	40	35.635	40	40	33.055
3-	S6 3-	ADAPTED SSEA3-	H7-S6-SSEA3- C1 (Ct)	24.59	27.195	25.37	29.49	29.51	26.45	25.86	26.385	28.67	28.415	29.98	34.355	29.685	31.08	29.285	29.505	29.365	29.23	28.965	30.14	29.53	33.075	29.75	31.29	35.275	40	30.975	35.11	33.535	40	34.11	32.475	29.805	32.4	33.82	34.795	29.76	40	33.33	34.735	34.15	32.815	40	33.395	40	32.025
3-	S6 3-	ADAPTED SSEA3-	H7-S6-SSEA3- E11 (Ct)	24.61	25.435	24.615	28.25	26.705	25.64	27.065	25.92	27.825	28.22	29.09	28.855	29.045	31.205	28.455	29.965	29.825	28.495	28.175	30.16	29.245	40	31.435	30.22	34.21	31.33	29.81	32.765	31.355	35.23	33.775	31.725	34.005	30.885	32.24	33.62	34.075	40	33.395	32.28	30.935	32.485	34.5	40	35.64	32.195
3-	S6 3-	ADAPTED SSEA3-	H7-S6-SSEA3- C3(Ct)	24.84	25.51	25.83	30.58	27.725	26.135	28.03	27.055	27.9	28.545	29.52	32.42	29.71	30.745	29.64	30.285	29.945	29.27	28.67	31.51	29.565	40	29.765	30.32	31.72	32.98	31.56	40	30.84	31.45	32.03	32.34	32.395	32.63	33.145	35.445	40	40	34.13	33.3	32.9	33.39	34.625	40	40	40
3-	S6 3-	ADAPTED SSEA3-	H7-S6-SSEA3- D2 (Ct)	24.87	25.37	24.895	26.29	25.33	25.245	26.17	27.43	27.81	27.87	28.68	29.21	28.585	29.48	29.19	28.88	29.655	31.985	29.635	30.15	29.355	29.355	30.63	30.785	29.795	30.895	28.84	29.82	29.885	35.07	31.845	32.24	29.005	32.635	33.29	34.43	32.58	30.735	33.94	40	32.72	40	33.475	40	33.275	40
3-	S6 3-	ADAPTED SSEA3-	H7-S6-SSEA3- D1 (Ct)	24.8942	26.8949	25.3579	29.9487	26.2822	25.2594	26.4395	26.5563	29.5049	29.2306	29.5011	32.8188	30.3485	31.298	29.4971	30.216	31.3415	32.011	33.2348	30.4543	30.6917	28.8667	31.1293	31.7269	29.6914	30.2261	31.6072	33.5709	40	31.7553	33.7922	37.917	40	29.1392	32.7328	33.8477	29.1263	33.4046	32.5088	34.6163	35.4599	29.5982	33.4162	40	40	40
3-	S6 3-	ADAPTED SSEA3-	H7-S6-SSEA3-C6 (Ct)	24.99	25.94	24.855	28.78	27.375	25.82	27.12	26.13	28.305	27.945	29.13	30.125	29.79	30.565	29.13	30.35	29.915	27.56	28.825	30.015	29.895	40	32.18	30.795	32.005	33.45	31.125	33.635	31.825	35.265	32.925	31.57	33.195	31.75	33.905	33.35	40	40	33.33	34.655	32.6	32.77	36.49	40	40	34.05
3-	S6 3-	ADAPTED SSEA3-	H7-S6-SSEA3- F9 (Ct)	25.025	25.025	25.6	28.925	27.72	26.755	26.38	25.94	27.625	28.005	28.91	27.285	29.76	29.59	29.01	30.34	29.43	27.505	29.215	29.78	29.56	40	30.495	30.82	30.7	30.715	30.84	40	30.42	32.98	33.1	31.955	33.14	32.315	32.795	33.52	40	35.07	32.9	40	34.545	33.225	38.725	34.225	40	33.835
3-	S6 3-	ADAPTED SSEA3-	H7-S6-SSEA3- E6 (Ct)	25.305	27.42	26.05	29.635	31.415	27.725	27.34	25.465	30.12	28.835	30.91	37.1	30.215	31.415	29.68	29.535	30.935	27.425	30.305	30.41	30.735	40	31.12	30.635	40	40	30.545	40	32.63	40	40	32.47	31.74	31.995	34.44	34.645	40	33.745	33.505	33.125	34.405	34.47	40	40	40	31.805
3-	S6 3-	ADAPTED SSEA3-	H7-S6-SSEA3- E2 (Ct)	25.57	26.87	25.985	32.05	29.71	26.98	28.76	26.55	28.24	28.92	30.405	32.22	29.415	29.835	29.665	29.9	32.515	28.995	29.135	29.215	30.265	40	29.185	31.25	33.96	31.96	32.665	40	40	40	34.385	32.42	35.975	31.07	32.94	33.6	40	40	32.98	40	31.44	34.03	35.135	40	40	32.23
3-	S6 3-	ADAPTED SSEA3-	H7-S6-SSEA3- F5 (Ct)	25.645	27.575	25.145	40	33.38	26.715	25.35	26.04	29.25	28.325	31.315	28.78	29.415	33.165	29.315	29.29	32.345	25.965	31.32	29.22	29.525	40	33.83	31.59	40	32.02	33.78	40	30.145	40	32.815	31.395	30.605	31.155	33.395	33.16	32.855	40	32.765	35.37	33.505	40	34.22	40	40	33.365
3-	S6 3-	ADAPTED SSEA3-	H7-S6-SSEA3- E5 (Ct)	25.84	30.09	27.89	29.57	40	25.485	26.3	26.89	31.37	28.435	31.26	29.14	31.85	40	30.535	28.3	32.015	24.595	40	29.965	29.8	40	25.21	32.23	40	40	32.47	40	28.26	35.395	40	40	40	32.965	33.825	33.185	40	40	31.41	26.995	40	40	34.03	40	40	40
3-	S6 3-	ADAPTED SSEA3-	H7-S6-SSEA3- E10 (Ct)	26.13	27.62	27.065	29.515	30.52	26.51	26.605	33.915	32.29	29.265	31.23	30.265	32.275	40	29.94	29.83	31.04	28.045	32.28	29.56	30.315	30.62	29.995	30.965	33.435	40	30.75	40	30.615	35.09	40	40	30.925	33.95	34.735	33.63	29.125	35.03	32.355	40	33.745	40	33.845	40	40	34.45
3-	S6 3-	ADAPTED SSEA3-	H7-S6-SSEA3- F4 (Ct)	26.225	30.185	27.225	32.34	31.325	27.125	27.24	30.16	31.445	28.27	31.2	28.705	31.565	33.025	30.5	29.32	33.795	23.965	34.01	27.565	28.815	40	22.82	32.77	37.1	40	31.335	40	30.66	35.825	32.355	33.915	40	29.35	34.955	33.725	40	40	32.23	30.335	31.535	33.37	35.84	40	40	40
3-	S6 3-	ADAPTED SSEA3-	H7-S6-SSEA3- F2 (Ct)	26.36	28.495	27.205	28.165	28.315	26.915	26.25	34.58	31.85	30.28	31.265	31.255	35.03	40	30	29.86	31.255	40	32.285	30.43	31.55	40	30.325	32.01	40	40	40	40	32.13	40	40	40	30.385	32.595	34.37	35.02	33.82	34.745	33.505	40	40	40	38.61	40	40	34.025
3-	S6 3-	ADAPTED SSEA3-	H7-S6-SSEA3- D9 (Ct)	26.61	27.8	26.605	35.405	40	31.275	27.785	27.1	29.66	29.76	30.17	35.895	30.69	30.24	30.07	30.485	31.48	32.755	29.52	40	31.32	40	33.125	31.765	40	40	40	40	40	40	33.73	34.515	33.3	33.835	35.395	34.435	40	40	40	34.01	34.64	40	40	40	40	32
3-	S6 3-	ADAPTED SSEA3-	H7-S6-SSEA3- E8 (Ct)	26.78	30.82	27.82	40	32.21	27.33	25.9	32.605	40	29.44	31.065	32.935	32.26	35.145	29.135	30.875	34.665	28.52	30.7	32.65	30.435	40	31.64	35.275	40	40	32.915	40	32.45	40	40	33.92	31.385	32.945	35.025	33.155	32.025	40	32.595	40	31.09	40	35.68	40	40	34.08
3-	S6 3-	ADAPTED SSEA3-	H7-S6-SSEA3- C10 (Ct)	27.25	32.04	29.81	40	40	26.235	28.28	32.745	30.9	29.49	33	33.77	40	37.985	29.915	29.515	33.07	26.375	40	28.91	30.31	40	29.855	32.555	35.14	40	31.815	40	31.315	40	33.045	36.23	40	32.525	33.25	33.575	40	40	32.18	27.125	32.035	40	35.8	40	40	40
3+	S6 3+	ADAPTED SSEA3+	H7-S6-SSEA3+ E5 (Ct)	24.21	23.785	24.95	23.94	24.655	25.065	26.41	27.475	27.03	27.47	28.02	27.97	28.915	27.735	28.89	29.13	28.85	30.22	27.98	29.64	29.44	28.365	30.235	29.645	29.455	30.81	30.7	27.51	31.335	29.435	30.105	31.865	35.205	29.99	32.905	32.06	32.4	29.6	32.005	32.67	31.405	31.73	34.775	32.815	35.775	32.855
3+	S6 3+	ADAPTED SSEA3+	H7-S6-SSEA3+ E9 (Ct)	24.52	24.66	24.73	24.39	25.155	25.585	25.615	26.84	26.825	27.825	28.435	27.945	28.39	29.205	29.02	29.01	29.59	28.53	28.605	28.825	29.09	28.815	28.825	29.79	31.795	30.735	30.035	29.81	30.75	34.655	31.145	32.16	28.805	31.08	32.58	32.73	30.66	34.235	40	36.145	31.8	33.895	35.95	33.62	33.025	32.78
3+	S6 3+	ADAPTED SSEA3+	H7-S6-SSEA3+ E6 (Ct)	24.63	24.77	25.225	26.24	26.15	26.31	25.975	26.36	26.845	27.74	28.68	28.175	29.375	29.445	29.565	28.945	29.325	27.28	29.185	29.895	29.37	28.18	29.315	29.705	28.825	29.27	31.06	32.05	30.94	32.755	31.115	32.27	33.275	32.52	32.925	33.78	33.95	32.97	31.805	32.9	35.07	40	33.1	33.66	40	40
3+	S6 3+	ADAPTED SSEA3+	H7-S6-SSEA3+ E7 (Ct)	24.75	24.505	25.455	26.595	26.26	26.19	26.645	26.585	27.735	28.11	28.77	30.135	29.45	30.22	29.635	30.425	28.99	27.145	29.5	29.755	29.695	29.655	31.12	30.255	28.93	31.17	31.25	40	32.21	31.375	32.575	31.055	34.015	31.975	33.575	34.84	34.56	40	33.22	34.655	32.165	33.23	37.975	33.695	36.345	30.92
3+	S6 3+	ADAPTED SSEA3+	H7-S6-SSEA3+ D3(Ct)	24.76	23.955	24.585	25.2	24.96	25.535	26.025	26.62	27.07	28.19	28.175	28.99	29.395	27.93	29.955	28.355	28.585	28.965	29.125	28.93	29.26	27.56	30.225	30.235	28.6	29.88	30.435	28.52	32.575	28.355	31.195	31.315	30.605	32.11	32.565	32.055	32.08	27.57	31.715	34.995	32.055	31.685	40	32.03	40	40
3+	S6 3+	ADAPTED SSEA3+	H7-S6-SSEA3+ E11 (Ct)	24.82	25.705	25.885	24.48	26.46	26.025	27.12	26.86	27.755	27.955	28.82	28.015	28.32	30.665	29.485	28.67	29.61	28	29.005	29.83	29.695	33.21	31.57	30.84	30.985	40	30.685	30.48	31.515	34.62	30.615	31.68	40	30.93	32.715	33.115	30.845	35.14	34.055	31.97	32.35	32.085	33.385	40	40	32.55
3+	S6 3+	ADAPTED SSEA3+	H7-S6-SSEA3+ E12 (Ct)	24.855	26.17	25.275	27.04	25.86	26.19	25.825	31.315	29.5	28.015	29.315	29.845	29.63	35.07	28.48	30.045	30.08	33.125	33.29	29.52	30.36	28.225	29.495	30.775	31.605	32.165	29.995	40	29.235	35.66	40	37.31	31.885	32.215	33.395	32.525	27.44	32.935	33.99	40	40	40	34.985	40	31.09	40
3+	S6 3+	ADAPTED SSEA3+	H7-S6-SSEA3+ D10 (Ct)	24.96	26.655	25.26	25.89	26.065	25.58	25.94	27.93	28.47	28.33	28.44	28.05	28.65	32.02	29.605	28.79	30.305	27.555	31.33	29.86	29.675	34.94	31.445	30.605	32.215	32.455	30.38	40	30.455	37.815	33.77	32.96	31.83	33.37	33.09	33.115	31.795	31.315	32.885	33.55	34.09	40	35.815	40	33.835	40
3+	S6 3+	ADAPTED SSEA3+	H7-S6-SSEA3+ E1 (Ct)	25.005	25.11	25.87	25.55	25.35	26.34	27.17	29.945	28.35	28.47	28.95	30.455	29.91	29.82	29.74	30.38	30.445	34.255	29.7	29.995	29.25	28.435	30.305	30.59	29.92	30.17	40	28.495	30.235	31.62	33.875	33.62	30.725	32.155	33.795	32.905	30.645	32.305	33.085	40	40	31.8	38.34	40	33.435	40
3+	S6 3+	ADAPTED SSEA3+	H7-S6-SSEA3+ D5 (Ct)	25.025	24.045	25.595	27.815	26.86	25.755	28.685	26.41	28.575	29.695	29.39	29.31	31.385	30.525	32.16	30.8	29.84	27.88	31.95	30.95	30.41	33.8	30.725	30.47	28.58	31.195	28.765	32.97	33.95	34.705	34.295	31.405	40	33.51	33.435	34.855	40	40	40	33.07	36.605	32.93	33.535	35.435	40	32.535
3+	S6 3+	ADAPTED SSEA3+	H7-S6-SSEA3+ D7 (Ct)	25.03	25.705	25.1	24.48	25.495	25.62	26	28.095	27.43	28.95	28.4	28.43	28.835	29.035	29.415	28.735	29.88	29.04	29.705	31.22	29.835	28.59	28.565	30.06	29.605	31.31	40	31.14	30.715	32.445	31.945	33.535	28.69	33.725	33.585	33.575	30.425	33.605	32.85	32.8	32.775	33.04	36.3	34.095	31.205	40
3+	S6 3+	ADAPTED SSEA3+	H7-S6-SSEA3+ E3(Ct)	25.08	24.73	25.84	25.235	25.69	26.88	27.23	28.445	27.415	28.58	29.045	28.425	28.335	28.95	30.895	29.98	29.57	32.14	28.845	30.645	28.835	28.54	30.67	30.335	29.735	30.915	29.705	29.055	40	33.59	30.845	32.555	30.475	32.26	34.015	33.665	40	33.765	33.57	35.035	32.995	33.745	35.65	33.685	35.175	40
3+	S6 3+	ADAPTED SSEA3+	H7-S6-SSEA3+ D9 (Ct)	25.085	26.31	25.81	24.075	24.395	26.605	27.42	27.365	27.54	28.44	28.065	28.04	28.805	28.615	29.895	29.015	29.86	28.115	28.005	29.585	30.16	29.96	30.43	29.85	30.425	31.42	31.385	31.345	31.745	31.17	30.965	32.015	31.01	32.91	32.475	32.235	30.915	32.565	32.815	33.67	33.095	40	35.105	33.675	40	33.125
3+	S6 3+	ADAPTED SSEA3+	H7-S6-SSEA3+ D4 (Ct)	25.35	24.74	25.31	25.485	26.67	26.16	26.6	27.515	27.945	28.755	28.9	28.975	30.2	29.05	30.63	30.255	29.68	29.515	29.365	30.65	30.92	29.175	30.83	30.545	29.64	30.995	30.225	30.4	32.42	40	31.93	32.32	30.415	34.575	34.225	33.965	30.765	35.865	32.27	33.15	37.805	34.56	34.855	33.05	35.18	40
3+	S6 3+	ADAPTED SSEA3+	H7-S6-SSEA3+ D1 (Ct)	25.4619	26.0542	26.7156	25.5601	25.3912	26.6443	28.3346	29.839	28.8265	29.6522	29.4773	30.2238	30.1081	29.2339	31.0281	30.878	31.026	33.6985	28.8462	31.1008	29.7898	30.2005	30.4893	31.0394	31.2718	30.1027	31.6828	29.9165	32.3514	32.3108	33.2594	34.825	32.5899	40	34.0875	33.6133	40	34.5518	34.6988	34.9394	40	34.548	36.8922	34.5986	40	40
3+	S6 3+	ADAPTED SSEA3+	H7-S6-SSEA3+ D12 (Ct)	25.47	26.445	25.925	25.27	25.81	26.21	27.47	27.425	27.96	29.18	28.865	28.675	29.34	29.08	30.235	30.125	30.255	31.94	28.485	29.72	30.45	30.01	30.14	30.47	29.44	31.205	30.37	31.445	40	30.115	32.535	32.575	31.685	31.755	33.38	33.115	34.18	33.11	40	40	32.67	32.245	33.61	40	33.45	40
3+	S6 3+	ADAPTED SSEA3+	H7-S6-SSEA3+ D2 (Ct)	25.475	24.92	25.125	25.64	25.44	26.075	27.095	27.215	27.475	29.59	28.81	29.45	29.62	28.77	30.36	29.785	30.095	28.675	29.595	30.085	29.815	28.115	31.905	30.345	29.705	31.02	35.02	27.95	32.735	29.14	32	33.125	33.99	32.92	34.28	33.635	33.465	27.895	33.67	34.935	32.995	40	35.66	40	40	32.19
3+	S6 3+	ADAPTED SSEA3+	H7-S6-SSEA3+ E10 (Ct)	25.505	25.27	25.49	25.76	26.415	26.245	27.37	27.44	27.79	29.035	29.275	29.985	29.185	29.255	30.345	30.5	30.03	30.26	28.855	29.795	29.99	32.32	31.435	30.325	29.795	30.955	30.29	29.62	32.17	33.85	32.53	32.345	32.04	32.86	33.26	33.65	40	33.74	33.365	34.92	33.715	32.28	34.78	32.91	40	33.655
3+	S6 3+	ADAPTED SSEA3+	H7-S6-SSEA3+ E2 (Ct)	25.625	26.48	26.02	26.91	26.36	26.42	26.695	33.14	29.54	29.155	30.24	30.595	29.86	32.335	30.01	29.9	30.755	32.56	31.875	31.675	30.415	33.075	29.95	34.02	33.81	21.76	30.38	32.45	31.81	35.895	34.16	33.425	33.01	32.575	33.9	37.245	32.17	40	32.945	40	40	40	34.36	40	34.365	40
3+	S6 3+	ADAPTED SSEA3+	H7-S6-SSEA3+ D6 (Ct)	25.74	25.095	26.255	26.78	27.075	27.005	28.255	26.255	27.835	29.085	30.245	29.995	30.67	28.78	31.135	31.185	30.51	29.21	32.54	30.5	29.785	28.78	33.28	31.51	28.665	31.075	30.75	32.01	32.415	32.045	31.5	32.22	40	33.36	34.935	34.075	40	33.705	34.22	34.81	40	40	35.98	40	40	40
3+	S6 3+	ADAPTED SSEA3+	H7-S6-SSEA3+ D11 (Ct)	26.055	26.535	26.61	26.795	26.465	26.925	27.085	28.66	28	30.47	29.865	31.7	30.315	30.525	29.76	31.22	30.105	32.975	28.15	31.65	30.865	34.355	32	31.505	40	31.915	29.6	31.335	29.825	34.63	40	33.47	32.47	33.52	34.04	34.425	34.36	35.025	32.6	34.8	34.07	40	40	34.635	40	33.06
3+	S6 3+	ADAPTED SSEA3+	H7-S6-SSEA3+ D8 (Ct)	28.045	28.24	27.71	28.37	28.665	29.345	27.43	29.955	29.905	30.865	31.445	33.835	30.64	33.185	30.72	31.185	34.25	31.29	32.965	32.175	33.51	30.985	32.12	31.835	35.215	31.775	38.64	40	31.305	32.215	33.54	35.255	33.02	34.1	34.42	39.085	40	40	40	36.285	40	40	40	40	34.42	40
3+	S6 3+	ADAPTED SSEA3+	H7-S6-SSEA3+ E4 (Ct)	29.17	29.385	29.335	30.41	30.155	29.94	30.15	30.415	31.56	32.215	33.48	34.4	34.315	32.69	34.935	40	33.365	33.655	40	32.35	40	40	34.26	34.97	33.17	40	40	40	40	33.98	40	36.185	40	40	37.695	35.775	33.655	40	40	40	40	40	37.335	40	40	40
3+	S6 3+	ADAPTED SSEA3+	H7-S6-SSEA3+ E8 (Ct)	32.06	28.765	30.6	32.81	31.76	34.53	30.615	31.97	33.285	33.26	32.675	35.72	33.745	26.4	32.565	33.13	36.355	40	40	40	40	40	40	40	40	37.51	30.785	40	36.245	32.985	31.575	37.15	31.57	40	35.48	40	40	35.195	40	40	40	40	40	40	40	40
[truncated: 50 more columns]

## Sheet: Sheet2
ANTIGEN	AG FRACTION	FRACTION DESC	Assay ID	OUTLIER STATUS	GAPDH-Hs99999905_m1	DNMT3B-Hs00171876_m1	LIN28-Hs00702808_s1	GAL-Hs00544355_m1	IFITM1-Hs00705137_s1	ACTB-Hs99999903_m1	CRABP2-Hs00275636_m1	PODXL-Hs00193638_m1	CD9-Hs00233521_m1	CTNNB1-Hs00170025_m1	IFITM2-Hs00829485_sH	18s-Hs99999901_s1	GABRB3-Hs00241459_m1	NANOG-Hs02387400_g1	NR6A1-Hs00265966_m1	NES-Hs00707120_s1	ZFP42-Hs00399279_m1	COL1A1-Hs00164004_m1	SFRP2-Hs00293258_m1	LAMB1-Hs00158620_m1	LAMC1-Hs00267056_m1	NODAL-Hs00415443_m1	FN1-Hs00277509_m1	BXDC2-Hs00217848_m1	TDGF1-Hs02339499_g1	GRB7-Hs00917999_g1	EEF1A1-Hs00742749_s1	GDF3-Hs00220998_m1	DES-Hs00157258_m1	LEFTY1-Hs00764128_s1	POU5F1-Hs00742896_s1	SOX2-Hs00602736_s1	GBX2-Hs00230965_m1	LAMA1-Hs00300550_m1	RAF1-Hs00234119_m1	IGF2BP2-Hs00538956_m1	EOMES-Hs00172872_m1	LEFTY2-Hs00745761_s1	IL6ST-Hs00174360_m1	ACTC1-Hs00606316_m1	SEMA3A-Hs00173810_m1	KIT-Hs00174029_m1	PTEN-Hs00829813_s1	TFCP2L1-Hs00232708_m1	T-Hs00610080_m1
3-	S14 3-	NORMAL SSEA3-	H7-S14-SSEA3-E4 (Ct)	1SD	-1.635	0.76	-0.905	4.96	2.325	0	3.155	-0.325	5.21	1.59	3.81	1.42	6.34	6.705	2.455	4.73	13.45	13.45	13.45	0.975	2.23	5.28	-2.91	4.54	4.325	2.265	5.02	7.585	13.45	7.425	13.45	13.45	13.45	0.55	7	6.195	5.175	13.45	4.785	13.45	7.255	4.385	9.49	4.9	13.45
3-	S14 3-	NORMAL SSEA3-	H7-S14-SSEA3- D1 (Ct)	1SD	-1.31317	2.0986	-0.666117	5.28618	3.13922	0	-1.59925	0.726965	7.69309	1.69713	1.79477	2.29848	7.42197	13.7013	3.98317	3.66229	13.7013	0.388976	4.10329	1.87669	2.74419	13.7013	2.90747	3.76231	13.7013	13.7013	3.65223	8.19611	6.71779	13.7013	13.7013	13.7013	8.39754	3.54565	7.09948	5.96561	13.7013	6.9472	3.60633	-1.7434	5.97187	13.7013	8.17127	13.7013	13.7013
3-	S14 3-	NORMAL SSEA3-	H7-S14-SSEA3- D9 (Ct)	1SD	-1.035	1.075	-0.615	13.865	-0.385	0	0.73	-1.345	13.865	1.58	3.105	1.695	3.18	13.865	2.595	7.775	13.865	13.865	6.61	2.02	3.875	5.74	-2.35	5.17	3.36	5.06	6.975	2.68	13.865	13.865	13.865	11.095	13.865	3.445	6.22	6.335	1.295	13.865	4.225	13.865	6.99	5.66	7.195	6.375	13.865
3-	S14 3-	NORMAL SSEA3-	H7-S14-SSEA3- D5 (Ct)	1SD	-1.175	1.11	-0.73	2.475	0.35	0	3.02	-0.14	3.765	1.86	3.445	1.635	5.155	3.245	3.155	3.975	4.525	13.56	4.59	0.125	1.895	4.185	-2.745	4.77	3.825	2.5	4.23	5.925	8.09	6.415	7.06	7.58	13.72	1.67	7.1	6.25	6	8.595	3.905	9.455	6.54	3.915	6.28	13.72	7.38
3-	S14 3-	NORMAL SSEA3-	H7-S14-SSEA3- E2 (Ct)	1SD	0.815	4.26	1.855	7.465	3.715	0	2.525	1.735	15.46	4.11	5.245	4.855	6.13	15.46	6.745	4.675	15.46	3.15	15.46	2.74	4.385	15.46	1.035	6.53	8.685	15.46	5.29	9.445	15.46	15.46	9.47	15.46	9.415	4.635	9.66	8.16	15.46	15.46	4.685	-1.135	6.775	15.46	8.84	15.46	15.46
3-	S14 3-	NORMAL SSEA3-	H7-S14-SSEA3- D10 (Ct)	1SD	-0.765	1.13	-0.595	13.82	1.28	0	2.19	2.705	13.82	2.13	3.105	1.12	8.345	6.69	4.04	4.795	3.965	13.82	13.82	0.49	3.03	13.82	1.32	5.535	5.81	2.765	4.07	13.82	13.82	13.82	8.18	13.82	13.82	2.145	6.545	6.27	13.82	13.82	1.535	13.82	13.82	4.08	6.065	5.485	13.82
3-	S14 3-	NORMAL SSEA3-	H7-S14-SSEA3- D11 (Ct)	1SD	0.54	5.155	1.41	15.025	8.735	0	0.53	8.545	15.025	3.05	6.675	3.84	7.1	15.025	6.575	3.045	15.025	4.9	6.785	3.115	4.98	15.025	4.125	6.01	15.025	15.025	7.595	15.025	15.025	13.745	15.025	9.81	15.025	5.095	8.525	7.44	15.025	15.025	8.165	3.34	15.025	15.025	7.835	15.025	15.025
3-	S14 3-	NORMAL SSEA3-	H7-S14-SSEA3- D8 (Ct)	1SD	-0.88	2.97	-0.765	13.56	0.525	0	13.56	-0.5	6.515	1.355	2.995	1.255	6.545	7.885	2.97	4.19	13.56	7.41	13.56	-1.025	1.935	13.56	-5.21	6.085	13.56	2.175	4.43	13.56	9.17	13.56	8.76	13.56	13.56	1.24	5.875	6.83	3.755	13.56	2.31	13.56	13.56	6.605	7.1	13.56	13.56
3-	S14 3-	NORMAL SSEA3-	H7-S14-SSEA3-E12(Ct)	1SD	-0.9	1.57	-0.575	5.205	-0.665	0	1.105	-2.335	4.68	1.835	2.035	2.305	4.005	13.415	3.035	5.735	3.965	6.53	13.415	2.61	4.285	4.97	-2.07	5.48	2.655	2.81	5.42	2.71	13.415	12.995	13.415	13.415	13.415	1.875	7.33	7.06	0.745	13.415	3.835	13.415	13.415	4.855	8.095	7.465	4.58
3-	S14 3-	NORMAL SSEA3-	H7-S14-SSEA3- D12 (Ct)	1SD	-1.445	2.095	-0.79	5.37	3.835	0	-0.695	1.15	12.71	-0.1	1.64	-0.03	12.71	6.695	2.6	3.06	6.935	-0.995	5.235	0.99	1.35	3.72	0.24	4.86	5.075	12.71	3.44	12.71	10.145	12.71	12.71	12.71	12.71	2.51	5.84	4.21	12.71	7.815	2.96	-2.675	4.305	12.71	4.81	12.71	12.71
3-	S14 3-	NORMAL SSEA3-	H7-S14-SSEA3- E3 (Ct)	1SD	-2.045	1.09	-1.725	12.095	0.305	0	4.285	-1.37	5.845	0.855	2.3	0.52	12.095	2.81	2.425	5.26	4.22	12.095	12.095	-0.505	2.075	1.275	-4.225	4.115	3.74	1.71	4.06	12.095	6.09	12.095	12.095	12.095	12.095	0.21	6.12	6.98	2.225	12.095	2.805	12.095	7.115	12.095	6.965	5.275	12.095
3-	S14 3-	NORMAL SSEA3-	H7-S14-SSEA3-E5 (Ct)	1SD	0.25	3.895	1.905	5.71	7.6	0	3.705	2.125	14.36	3.24	4.63	4	6.455	9.455	5.55	4.44	7.56	4.56	14.36	2.95	3.43	14.36	2.015	5.6	14.36	14.36	5.285	14.36	14.36	14.36	8.325	14.36	14.36	4.74	8.005	8.65	14.36	14.36	3.25	-0.975	7.82	14.36	10.865	14.36	14.36
3-	S14 3-	NORMAL SSEA3-	H7-S14-SSEA3- D2 (Ct)	1SD	-0.365	4.33	0.69	13.635	7.07	0	0.73	0.6	7.245	1.325	4.115	1.96	13.635	7.895	4.19	4.515	13.635	0.01	11.96	3.105	2.23	13.635	0.735	4.93	13.635	13.635	4.1	13.635	13.635	12.645	13.635	13.635	13.635	4.395	6.805	6.795	13.635	13.635	3.735	-1.105	3.73	13.635	9.2	13.635	13.635
3-	S14 3-	NORMAL SSEA3-	H7-S14-SSEA3- E6 (Ct)	1SD	-1.635	1.415	0.365	12.36	3.315	0	-0.66	1.335	12.36	0.825	2.455	1.31	4.295	6.485	3.39	3.335	6.845	0.02	6.965	2.12	2.2	12.36	1.22	4.02	12.36	12.36	4.87	12.36	12.36	8.825	12.36	9.095	7.09	2.785	5.94	4.815	12.36	12.36	4.21	5.02	4.995	12.36	6.58	12.36	12.36
3-	S14 3-	NORMAL SSEA3-	H7-S14-SSEA3- E1 (Ct)	1SD	-1.275	1.68	0.03	5.525	0.415	0	5.09	-0.585	5.39	2.28	3.16	3.205	12.71	2.975	3.58	5.75	3.725	12.71	12.71	1.205	2.41	0.68	-2.285	4.77	8.58	2.05	5.195	4.7	12.71	12.71	12.71	12.71	6.1	0.605	6.13	6.985	3.07	12.71	3.705	12.71	6.765	6.97	6.855	5.39	12.71
3-	S14 3-	NORMAL SSEA3-	H7-S14-SSEA3-E11(Ct)	1SD	-0.66	3.28	0.9	5.765	3.255	0	-1.005	3.48	13.22	1.985	3.025	2.29	13.22	13.22	3.805	3.725	13.22	0.76	13.22	2.66	2.71	6.795	0.185	5.445	13.22	13.22	4.665	13.22	13.22	13.22	13.22	13.22	13.22	3.97	7.935	6.3	13.22	13.22	3.39	-0.605	13.22	13.22	8.36	13.22	13.22
3-	S14 3-	NORMAL SSEA3-	H7-S14-SSEA3- D3 (Ct)	1SD	-0.91	3.79	0.28	7.365	6.505	0	0.93	5.105	6.56	2.51	3.755	1.615	4.36	6.725	6.85	1.48	12.965	12.965	3.6	5.205	3.755	11.21	4.365	4.54	12.965	12.965	4.12	12.965	12.965	8.12	12.965	6.495	12.965	4.41	6.805	5.66	12.965	12.965	5.975	12.965	7.55	4.065	9.51	12.965	12.965
3-	S14 3-	NORMAL SSEA3-	H7-S14-SSEA3-E8(Ct)	1SD	-1.045	4.575	0.555	3.155	5.285	0	0.325	7.39	4.7	1.575	4.985	1.075	5.56	7.665	4.13	3.915	12.525	-2.18	12.525	-0.225	1.83	7.34	-3.845	5.82	12.525	12.525	4.115	12.525	12.525	12.525	12.525	12.525	12.525	5.3	6.915	5.955	12.525	12.525	1.25	-2.055	5.575	12.525	5.39	12.525	12.525
3-	S14 3-	NORMAL SSEA3-	H7-S14-SSEA3- D4 (Ct)	1SD	-0.92	3.465	1.665	6.045	5.02	0	0.31	3.55	4.885	0.855	2.09	0.585	12.445	6.345	5.69	4.56	7.825	-2.79	12.445	0.465	2.55	12.445	0.19	6.815	12.445	12.445	5.135	12.445	12.445	12.445	12.445	12.445	12.445	2.74	5.865	7.055	12.445	12.445	-0.74	3.385	4.84	12.445	7.26	12.445	12.445
3-	S14 3-	NORMAL SSEA3-	H7-S14-SSEA3-E7(Ct)	1SD	-0.995	2.45	-0.505	6.555	0.58	0	-1.09	0.88	12.295	1.095	2.08	1.73	12.295	9.54	2.75	3.095	12.295	0.205	12.295	1.055	1.685	11.46	-2.645	3.79	12.295	12.295	4.535	12.295	4.7	12.295	12.295	12.295	12.295	4.545	6.165	6.265	12.295	12.295	0.94	0.89	4.835	6.26	7.58	12.295	12.295
3-	S14 3-	NORMAL SSEA3-	H7-S14-SSEA3-E9(Ct)	1SD	-0.905	1.95	5.01	12.31	2.97	0	2.39	4.71	12.31	1.405	3.385	1.815	10.365	7.19	5.76	4.155	12.31	2.19	3.33	2.725	1.995	12.31	1.78	8.18	8.195	12.31	4.195	12.31	12.31	12.31	5.325	6.41	3.245	3.385	7.485	7.32	12.31	7.42	4.28	3.7	4.905	2.24	8.73	12.31	12.31
3-	S14 3-	NORMAL SSEA3-	H7-S14-SSEA3-E10(Ct)	1SD	-0.14	1.725	0.965	7.615	2.455	0	2.6	-0.005	4.335	2.575	5.975	2.695	12.89	3.325	3.285	4.04	4.105	7.31	12.89	0.79	2.92	2.425	0.23	6.145	8.415	3.97	12.89	12.89	12.89	12.89	12.89	12.89	12.89	0.43	6.575	6.155	12.89	12.89	2.54	12.89	12.89	5.79	8.135	6.66	12.89
3-	S14 3-	NORMAL SSEA3-	H7-S14-SSEA3- D7 (Ct)	1SD	-0.99	2.63	-0.665	11.975	5.685	0	1.44	-2.075	11.975	1.42	1.645	0.6	7.45	11.975	2.9	3.645	4.02	-1.915	11.975	-1.05	0.755	11.975	1.56	5.425	11.975	11.975	2.83	11.975	11.975	11.975	11.975	4.6	11.975	1.505	5.365	4.7	11.975	11.975	0.94	-0.65	2.1	11.975	6.48	11.975	11.975
3-	S14 3-	NORMAL SSEA3-	H7-S14-SSEA3- D6 (Ct)	OUTLIER-HIGH	-1.925	-0.88	-1.475	-1.095	-1.83	0	1.615	0.155	-0.115	7.61	7.61	1.58	-3.3	7.61	6.52	3.12	7.61	1.515	7.61	7.61	3.14	7.61	0.82	7.61	1.415	7.61	1.66	1.74	7.61	7.61	0.425	7.61	7.61	7.61	7.61	7.61	7.61	7.61	1.44	2.215	7.61	1.415	7.61	7.61	7.61
3+	S14 3+	NORMAL SSEA3+	H7-S14-SSEA3+ F10 (Ct)	OUTLIER-LOW	-1.385	-0.26	-0.08	-0.63	-0.64	0	1.365	1.16	1.35	2.03	3.095	1.73	2.885	2.735	3.62	4.035	5.425	4.065	2.565	3.205	2.89	1.75	2.58	4.62	2.535	4.8	3.9	2.62	5.44	3.885	5.025	6.62	5.44	5.37	7.325	6.65	2.54	5.94	6.67	5.225	6.18	6.135	10.14	9.255	5.265
3+	S14 3+	NORMAL SSEA3+	H7-S14-SSEA3+E10(Ct)	OUTLIER-LOW	-0.55	0.815	0.445	0.12	-0.14	0	1.665	1.19	2.1	2.71	3.825	2.625	3.475	3.35	4.495	4.275	6.16	5.195	3.45	4.755	3.855	1.895	3.695	5.13	3.35	5.335	4.475	4.535	7.495	5.69	6.925	7.035	5.56	6.465	7.525	6.625	4.3	8.19	6.63	5.6	6.38	7.46	8.44	9.775	5.415
3+	S14 3+	NORMAL SSEA3+	H7-S14-SSEA3+ E9 (Ct)	OUTLIER-LOW	-0.67	0.79	0.65	-0.18	-0.215	0	1.97	1.39	2.52	2.73	3.695	2.38	3.765	3.385	4.335	3.78	6.66	4.425	3.44	3.91	3.77	2.57	3.83	5.41	3.755	5.475	4.825	3.24	6.015	6.98	7.39	7.67	6.01	5.895	7.375	6.855	2.65	6.285	6.77	3.94	6.85	6.835	10.705	10.815	6.125
3+	S14 3+	NORMAL SSEA3+	H7-S14-SSEA3+E8 (Ct)	OUTLIER-LOW	-1.76	-0.395	-0.145	-0.225	-0.685	0	1.735	0.98	1.515	1.985	3.315	1.61	2.99	2.235	3.85	3.89	4.41	5.82	2.235	3.415	3.425	2.555	2.615	4.35	2.485	4.27	3.12	3.675	8.465	2.54	7.17	5.705	7.355	5.43	6.285	5.95	3.935	7.16	5.595	7.6	5.105	7	8.215	7.995	7.75
3+	S14 3+	NORMAL SSEA3+	H7-S14-SSEA3+ E1 (Ct)	OUTLIER-LOW	-0.945	0.455	0.675	-0.75	-0.115	0	3.655	2.275	2.26	3.245	4.365	2.86	3.305	2.99	4.44	4.345	6.025	4.92	3.91	4.265	3.36	2.515	3.815	6.08	3.525	5.115	4.69	3.05	10.1	4.04	6.715	6.985	8.93	6.075	7.735	7.575	3.425	7.065	10.24	6.22	6.33	5.345	10.685	8.115	7.205
3+	S14 3+	NORMAL SSEA3+	H7-S14-SSEA3+ F4 (Ct)	OUTLIER-LOW	-1.46	-2.315	-1.235	-0.835	-0.985	0	2.16	0.305	1.545	1.64	2.06	0.815	2.03	2.435	3.09	3.405	3.71	5.075	1.625	2.365	2.75	3.075	2.86	3.65	1.13	3.805	3.105	3.35	10.75	2.645	6.065	5.865	9.95	3.99	6.51	5.515	4.675	4.69	9.3	4.905	5.325	5.3	9.575	8.44	7.35
3+	S14 3+	NORMAL SSEA3+	H7-S14-SSEA3+ F9 (Ct)	OUTLIER-LOW	-1.11	0.335	-0.08	-0.09	-0.62	0	0.92	1.355	2.215	1.73	3.58	1.83	3.185	3.55	3.375	3.88	4.875	4.79	3.52	3.02	2.525	3.805	2.03	4.89	4	4.305	5.155	4.91	7.91	5.97	5.66	7.525	7	5.405	6.895	6.235	4.17	7.255	4.685	5.375	5.8	5.27	14.06	7.475	4.865
3+	S14 3+	NORMAL SSEA3+	H7-S14-SSEA3+ C4 (Ct)	1SD	-1.44	-1.695	-0.245	-0.31	-0.58	0	2.215	0.895	1.125	1.865	3.165	1.685	2.745	1.615	4.5	3.965	3.455	6.87	2.9	3.515	4.115	1.33	3.485	4.57	1.755	3.965	2.685	4.61	15.05	1.435	7.255	5.525	8.65	5.31	7.02	6.705	6.245	4.735	6.98	7.67	6.275	5.74	10.005	9.225	9.255
3+	S14 3+	NORMAL SSEA3+	H7-S14-SSEA3+C8 (Ct)	1SD	-1.98	-0.89	-0.83	-0.995	-1.83	0	2.7	1.6	1.48	2.41	2.99	1.47	2.875	1.565	3.915	4.88	4.085	7.75	2.55	4.06	2.675	1.375	2.91	4.83	2.18	4	2.78	1.995	14.13	2.97	7.8	7.92	6.795	4.965	7.365	6.805	2.135	7.35	9.205	7	6.845	3.5	9.445	8.005	8.05
3+	S14 3+	NORMAL SSEA3+	H7-S14-SSEA3+ C2 (Ct)	1SD	-0.865	1.785	0.71	0.1	1.15	0	0.97	6.435	5.47	2.9	4.505	2.425	4.54	5.745	4.175	4.18	5.665	8.525	4.27	3.8	4.325	7.33	4.02	4.93	3.48	15.035	4.35	8.095	14.265	8.79	8.405	11.95	15.035	5.025	7.44	8.04	2.16	10.335	7.155	6.685	9.81	8.885	14.625	15.035	5.275
3+	S14 3+	NORMAL SSEA3+	H7-S14-SSEA3+ F5 (Ct)	1SD	-1.335	-1.12	-0.205	-1.49	-0.65	0	2.86	1.835	1.485	2.16	3.615	5.625	2.59	2.785	3.44	4.54	3.935	7.445	2.345	3.275	4.18	1.84	3.375	4.61	2.83	6.285	6.79	1.2	8.12	5.935	5.705	7.14	6.42	4.495	6.875	6.97	2.075	7.795	6.635	7.645	4.865	4.27	12.525	14.49	6.965
3+	S14 3+	NORMAL SSEA3+	H7-S14-SSEA3+ C9 (Ct)	1SD	-1.22059	-0.578862	-0.048813	0.139948	-1.12245	0	6.13905	2.11593	1.44136	2.59404	3.24095	2.11782	3.40115	1.54716	3.94873	6.12896	4.70988	14.5455	2.32221	3.91031	3.84842	2.17445	4.25373	4.75839	2.00323	4.58072	3.97062	3.0964	8.81108	1.33626	5.74277	6.04573	9.62843	5.64985	7.09904	6.86576	4.33087	2.37921	6.65757	8.43016	5.16274	6.4693	10.9437	14.5455	9.93532
3+	S14 3+	NORMAL SSEA3+	H7-S14-SSEA3+ C5(Ct)	1SD	-0.355	0.385	0.26	2	1.025	0	2.115	1.145	2.075	2.815	3.795	2.375	3.76	3.28	5.37	4.205	4.245	6.18	3.57	5.145	4.43	4.855	3.035	5.36	3.16	5.055	3.9	5.345	15.245	6.95	7.91	6.655	8.945	6.69	7.96	7	15.245	15.245	8.69	10.71	6.135	6.11	11.275	15.245	15.245
3+	S14 3+	NORMAL SSEA3+	H7-S14-SSEA3+ E2 (Ct)	1SD	-1.32	-0.775	-0.2	1.975	-1.46	0	1.09	0.685	1.18	1.85	2.61	1.74	2.735	1.77	2.89	4.655	4.92	8.465	1.805	2.735	2.9	1.355	1.455	5.025	3.725	4.465	5.53	2.77	14.07	7.425	5.93	6.425	3.93	4.72	6.755	5.965	0.62	14.07	7.435	6.59	4.45	4.995	9.25	7.34	4.4
3+	S14 3+	NORMAL SSEA3+	H7-S14-SSEA3+ D5 (Ct)	1SD	-0.385	0.19	-0.1	0.07	-0.47	0	1.675	0.46	1.995	3.085	3.165	1.6	3.015	2.82	5.69	3.715	4.745	7.98	3.28	5.04	4.245	1.37	3.32	4.295	2.45	5.255	5.24	3.89	14.95	3.41	5.7	6.26	4.67	8.58	7.315	7.175	7.52	6.155	6.21	4.95	6.69	7.38	6.765	7.15	8.665
3+	S14 3+	NORMAL SSEA3+	H7-S14-SSEA3+ D4 (Ct)	1SD	-0.49	0.625	0.065	-1.205	-0.44	0	0.955	1.225	2.32	3.2	3.09	2.26	3.465	2.68	3.865	3.645	14.825	7.955	2.565	3.915	3.905	2.235	4.48	4.875	3.39	5.295	3.05	3.33	14.825	6.145	8.53	8.855	5.295	6.645	7.195	6.855	4.99	7.58	14.825	8.38	6.955	8.415	6.445	7.49	5.8
3+	S14 3+	NORMAL SSEA3+	H7-S14-SSEA3+ F1 (Ct)	1SD	-1.4	-0.39	-0.025	0.055	-0.01	0	1.89	0.73	1.88	2.685	3.465	2.585	3.195	2.08	3.845	3.96	5.01	4.6	3.45	3.78	3.835	3.805	3.865	4.55	2.83	4.77	3.485	3.955	13.83	4.375	3.85	6.145	6.645	5.44	7.26	6.55	4.47	6.09	6.27	5.725	6.055	6.745	13.83	13.83	8.56
3+	S14 3+	NORMAL SSEA3+	H7-S14-SSEA3+ D10 (Ct)	1SD	0.625	1.85	1.96	1.825	2.69	0	3.04	-0.87	1.56	3.03	4.615	2.16	3.975	4.7	6.265	3.31	6.49	2.715	2.84	3.805	3.37	7.5	1.865	5.03	8.1	5.275	5.22	15.81	9.17	10.45	7.035	6.66	8.245	7.59	8.74	5.105	15.81	9.18	9.395	3.99	8.48	15.81	6.41	15.81	9.25
3+	S14 3+	NORMAL SSEA3+	H7-S14-SSEA3+ 12 (Ct)	1SD	-1.16116	-0.338359	-0.640879	-1.49242	-0.417456	0	1.45077	1.36119	1.2145	1.86191	2.27969	1.72873	3.57099	2.14689	4.32804	3.82631	4.63241	6.30378	2.77106	3.27184	3.73642	0.660978	3.6114	3.76574	3.22962	4.88231	4.95154	2.60549	8.4517	3.78423	6.09932	6.18959	5.25739	6.20975	6.28254	6.1646	1.05764	5.8424	5.81764	13.0167	6.18042	6.64972	10.2855	13.9996	7.25808
3+	S14 3+	NORMAL SSEA3+	H7-S14-SSEA3+ D11 (Ct)	1SD	-1.055	0.71	0.47	-1.205	-0.39	0	1.865	4.28	2.645	2.885	3.48	1.425	4.08	4.86	3.62	4.77	5.535	14.095	3.45	4.1	3.65	2.1	2.4	5.76	3.205	6.02	4.995	4.175	14.095	7.565	14.095	10.245	14.095	4.845	6.67	6.84	2.62	8.21	6.005	6.88	7.355	7.28	6.71	14.095	2.96
3+	S14 3+	NORMAL SSEA3+	H7-S14-SSEA3+ D7 (Ct)	1SD	-0.61	2.825	-0.745	3.755	0.52	0	2.385	-0.145	4.155	2.33	4.24	0.825	6.68	5.34	3.825	4.21	4.305	7.32	6.565	2.735	3.235	7.155	-1.225	6.04	3.455	3.325	6.915	14.355	14.355	14.355	8.205	14.355	14.355	2.045	6.985	6.645	3.325	14.355	8.575	14.355	6.24	3.465	5.4	6.755	14.355
3+	S14 3+	NORMAL SSEA3+	H7-S14-SSEA3+ D1 (Ct)	1SD	-1.50813	0.120308	0.246989	-1.08566	-0.697985	0	1.96405	5.61739	1.97864	2.52257	4.38661	2.36975	5.58484	3.0255	3.97956	3.75768	13.4435	7.0084	2.46195	2.93628	4.67128	1.03045	3.64984	5.15799	2.39116	6.06773	3.80221	2.08645	13.4435	4.67519	5.78769	10.2628	7.65806	5.49881	8.62086	6.86019	0.435302	6.63386	13.4435	7.61483	13.4435	4.79979	6.15226	13.4435	6.56038
3+	S14 3+	NORMAL SSEA3+	H7-S14-SSEA3+E5 (Ct)	1SD	-1.28	-0.625	-0.285	-2.295	-1.375	0	1.675	0.285	1.045	1.995	2.54	1.52	1.525	1.7	2.66	2.355	4.72	3.175	1.565	2.82	2.525	2.225	2.725	4.205	3.08	5.86	2.175	2.43	13.355	5.575	5.26	6.695	5.665	3.47	6.89	5.07	1.95	9.185	5.555	5.64	5.045	5.32	6.18	13.355	5.385
3+	S14 3+	NORMAL SSEA3+	H7-S14-SSEA3+ D12 (Ct)	1SD	-0.92	1.095	0.73	-0.265	0.92	0	1.86	7.25	5.48	2.475	4.18	1.775	4.61	6.105	2.07	3.855	5.33	13.145	3.08	2.36	2.59	5.775	2.22	5.985	3.47	13.145	3.945	7.305	13.145	6.82	13.145	10.3	13.145	4.68	5.695	6.125	2.095	13.145	7.195	6.545	8.225	5.895	6.01	13.145	2.505
3+	S14 3+	NORMAL SSEA3+	H7-S14-SSEA3+ E4 (Ct)	1SD	-1.145	-0.84	-0.18	-0.03	-0.55	0	1.595	1.345	1.95	2.535	3.83	1.325	2.99	3.66	3.215	4.575	5.665	3.9	2.295	5.08	4.24	2.065	3.105	5.035	3.155	5.635	12.08	3.05	12.08	6.1	5.1	5.93	12.08	4.825	6.82	7.06	4.115	9.805	12.08	4.54	4.33	12.08	6.495	12.08	7.05
3+	S14 3+	NORMAL SSEA3+	H7-S14-SSEA3+ F3 (Ct)	OUTLIER-HIGH	-1.56	-0.645	0.4	-0.165	0.465	0	1.16	0.85	4.38	2.125	3.73	1.735	4.61	2.26	5.68	4.08	10.34	3.58	2.505	10.34	3.81	2.83	2.375	5.265	3.465	3.535	10.34	2.91	10.34	4.665	3.285	7.4	10.34	4.445	7.78	7.585	2.83	10.34	10.34	4.535	10.34	10.34	8.07	10.34	5.075
3+	S14 3+	NORMAL SSEA3+	H7-S14-SSEA3+ D9 (Ct)	OUTLIER-HIGH	-0.47	1.48	0.145	-0.1	-0.84	0	0.855	0.73	8.22	3.32	2.24	1.34	8.22	8.22	2.6	8.22	8.22	8.22	1.66	8.22	8.22	4.365	8.22	8.22	4.715	8.22	8.22	8.22	8.22	8.22	8.22	8.22	8.22	8.22	5.51	8.22	8.22	2.755	8.22	8.22	8.22	8.22	8.22	8.22	8.22
3+	S14 3+	NORMAL SSEA3+	H7-S14-SSEA3+ D3 (Ct)	OUTLIER-HIGH	0.88	1.075	0.32	2.465	8.695	0	1.4	0.585	2.525	5.13	8.695	2.07	8.695	1.48	8.695	2.83	8.695	8.695	2.14	8.695	8.695	8.695	8.695	6.585	3.975	8.695	8.695	8.695	8.695	2.795	2.29	5.97	8.695	8.695	8.695	8.695	8.695	8.695	5.83	8.695	8.695	8.695	8.695	8.695	8.695
3+	S14 3+	NORMAL SSEA3+	H7-S14-SSEA3+ D2 (Ct)	OUTLIER-HIGH	-1.215	6.545	6.545	-0.22	-1.675	0	6.545	6.545	0.375	6.545	0.64	2.975	6.545	6.545	6.545	6.545	6.545	0.145	6.545	6.545	6.545	6.545	6.545	6.545	6.545	6.545	6.545	6.545	6.545	6.545	6.545	6.545	6.545	6.545	6.545	6.545	6.545	6.545	6.545	6.545	6.545	6.545	6.545	6.545	6.545
3+	S14 3+	NORMAL SSEA3+	H7-S14-SSEA3+ D8 (Ct)	OUTLIER-HIGH	0.61	6.92	6.92	0.28	0.14	0	6.92	6.92	6.92	1.205	6.92	2.73	6.92	6.25	6.92	6.92	6.92	6.92	6.92	6.92	6.92	6.92	6.92	4.465	6.92	6.92	6.92	6.92	6.92	6.92	6.92	6.92	6.92	6.92	6.92	6.92	6.92	2.115	6.92	6.92	6.92	6.92	6.92	6.92	6.92
3-	S6 3-	ADAPTED SSEA3-	H7-S6-SSEA3- D5 (Ct)	1SD	0.35	2.1	0.75	3.905	4.78	0	1.835	0.25	3.535	3.405	5.625	3.895	4.805	7.07	4.565	4.215	5.27	0.09	4.72	5.025	4.015	7.46	4.17	6.425	8.84	8.35	6.895	8.49	2.565	10.23	8.215	7.105	5.805	9.21	8.19	7.865	10.285	10.285	8.26	8.355	8.3	16.67	7.245	10.69	10.385
3-	S6 3-	ADAPTED SSEA3-	H7-S6-SSEA3- F10 (Ct)	1SD	-1.5	-2.03	-0.8	1.855	0.315	0	0.56	0.325	0.96	1.995	2.76	2.145	3.28	1.86	3.775	3.385	3.015	4.885	4.47	3.935	2.295	1.715	6.05	4.37	2.035	4.375	3.545	8.55	7.55	5.41	4.995	5.07	7.575	6.855	6.4	6.475	14.68	8.85	14.68	8.925	7.95	6.805	9.535	6.13	14.68
3-	S6 3-	ADAPTED SSEA3-	H7-S6-SSEA3- D11 (Ct)	1SD	-1.05	-0.01	-0.515	-0.405	1.34	0	0.75	0.985	2.91	2.79	2.705	7.625	3.66	5.07	4.155	3.86	5.305	1.74	3.505	4.395	3.78	15	3.965	4.48	4.985	6.335	4.2	10.605	5.51	15	8.41	5.655	3.96	7.365	6.865	7.13	15	9.945	7.045	15	7.665	15	7.53	15	9.785
3-	S6 3-	ADAPTED SSEA3-	H7-S6-SSEA3- D6 (Ct)	1SD	-1.635	-0.68	-1.175	-0.87	0.095	0	-0.415	0.055	1.845	1.88	2.165	4.92	2.645	5.795	2.335	3.525	3.37	0.825	1.62	4.19	3.515	5.77	3.7	3.55	8.515	4.95	4.6	8.06	2.92	7.5	5.88	7.94	2.665	8	6.165	5.625	4.665	14.12	6.57	8.35	9.775	8.23	10.375	8.015	14.12
3-	S6 3-	ADAPTED SSEA3-	H7-S6-SSEA3- E3 (Ct)	1SD	-1.175	-0.13	-0.375	2.875	1.47	0	1.23	1.605	2.21	2.47	3.82	3.275	3.54	3.35	2.72	5.02	4.43	6.645	2.22	4.43	3.4	14.46	5.22	4.76	8.015	6.375	4.515	5.775	6.41	8.885	6.575	7.755	4.18	5.25	7.735	9.315	5.235	14.46	8.455	14.46	6.57	6.8	8.075	14.46	14.46
3-	S6 3-	ADAPTED SSEA3-	H7-S6-SSEA3- E12 (Ct)	1SD	0.675	2.635	1.575	8.41	0.845	0	1.44	4.935	5.135	2.605	3.165	5.375	5.205	16.285	5.735	3.43	6.195	-0.495	16.285	3.455	3.36	16.285	2.63	6.51	16.285	16.285	7.35	16.285	3.085	16.285	16.285	16.285	16.285	7.325	8.925	8.485	4.63	11.77	7.085	16.285	9.41	10.015	10.325	16.285	16.285
3-	S6 3-	ADAPTED SSEA3-	H7-S6-SSEA3- C2 (Ct)	1SD	-1.455	2.395	0.055	1.575	2.96	0	-0.43	12.545	5.95	2.93	5.16	8.265	5.95	6.61	4.1	3.635	5.655	4.515	7.395	3.785	4.56	5.8	4.635	5.075	8.15	14.155	7.07	14.155	7.12	9.48	14.155	11.615	8.24	4.855	7.425	8.535	1.23	7.085	5.62	10.33	8.12	7.785	14.155	14.155	6.145
3-	S6 3-	ADAPTED SSEA3-	H7-S6-SSEA3- F1 (Ct)	1SD	-1	-0.14	-0.14	6.17	3.6	0	2.08	0.605	2.86	2.515	3.63	3.79	3.665	3.48	3.28	3.985	4.415	3.73	1.335	3.425	3.1	14.605	5.01	4.995	14.605	4.615	3.615	6.29	7.42	9.27	5.57	7.51	7.565	3.905	7.075	6.925	14.605	7.3	14.605	3.405	6.81	5.345	13.115	14.605	14.605
3-	S6 3-	ADAPTED SSEA3-	H7-S6-SSEA3- E1 (Ct)	1SD	-1.12	0.355	-0.87	5.455	3.18	0	1.315	0.455	2.07	2.05	4.065	4.865	3.79	6.185	2.735	3.8	4.185	2.695	3.425	3.845	3.905	14.43	4.72	4.49	8.095	5.175	4.23	14.43	6.9	14.43	8.525	6.35	5.17	4.845	7.215	7.7	14.43	11.39	9.095	5.53	6.815	7.14	8.65	14.43	9.98
3-	S6 3-	ADAPTED SSEA3-	H7-S6-SSEA3- D8 (Ct)	1SD	-1.05	0.585	-0.67	7.77	6.11	0	0.995	-0.28	2.865	2.705	4.61	2.21	3.33	6.895	2.82	3.68	4.5	3.405	1.505	3.435	3.36	14.475	5.77	4.9	14.475	7.23	5.175	14.475	5.76	14.475	14.475	5.145	1.685	6.725	6.98	9.05	14.475	8.86	6.77	9.74	7.66	8.68	7.19	14.475	14.475
3-	S6 3-	ADAPTED SSEA3-	H7-S6-SSEA3- D10 (Ct)	1SD	-2.4	-0.775	-1.67	13.1	2.66	0	0.435	-0.055	2.23	2.005	3.725	8.005	3.4	7.81	2.02	2.765	3.45	1.355	2.35	3.555	2.89	13.1	4.045	3.645	13.1	3.435	3.57	13.1	4.72	13.1	13.1	4.575	2.23	4.56	5.325	4.985	13.1	13.1	5.35	7.64	13.1	7.34	13.1	13.1	13.1
3-	S6 3-	ADAPTED SSEA3-	H7-S6-SSEA3- F12 (Ct)	1SD	-1.365	-0.885	0.32	-0.635	-0.58	0	0.075	1.905	2.585	2.58	4.6	2.935	4.76	6.285	5.03	4.03	6.145	4.75	4.11	5.76	4.09	7.91	4.075	5.215	4.98	5.2	7.635	14.09	6.94	14.09	7.545	6.03	14.09	8.42	8.51	7.28	14.09	14.09	14.09	14.09	10.175	14.09	9.725	14.09	14.09
3-	S6 3-	ADAPTED SSEA3-	H7-S6-SSEA3- C1 (Ct)	1SD	-1.86	0.745	-1.08	3.04	3.06	0	-0.59	-0.065	2.22	1.965	3.53	7.905	3.235	4.63	2.835	3.055	2.915	2.78	2.515	3.69	3.08	6.625	3.3	4.84	8.825	13.55	4.525	8.66	7.085	13.55	7.66	6.025	3.355	5.95	7.37	8.345	3.31	13.55	6.88	8.285	7.7	6.365	13.55	6.945	13.55
3-	S6 3-	ADAPTED SSEA3-	H7-S6-SSEA3- E11 (Ct)	1SD	-1.03	-0.205	-1.025	2.61	1.065	0	1.425	0.28	2.185	2.58	3.45	3.215	3.405	5.565	2.815	4.325	4.185	2.855	2.535	4.52	3.605	14.36	5.795	4.58	8.57	5.69	4.17	7.125	5.715	9.59	8.135	6.085	8.365	5.245	6.6	7.98	8.435	14.36	7.755	6.64	5.295	6.845	8.86	14.36	10
3-	S6 3-	ADAPTED SSEA3-	H7-S6-SSEA3- C3(Ct)	1SD	-1.295	-0.625	-0.305	4.445	1.59	0	1.895	0.92	1.765	2.41	3.385	6.285	3.575	4.61	3.505	4.15	3.81	3.135	2.535	5.375	3.43	13.865	3.63	4.185	5.585	6.845	5.425	13.865	4.705	5.315	5.895	6.205	6.26	6.495	7.01	9.31	13.865	13.865	7.995	7.165	6.765	7.255	8.49	13.865	13.865
3-	S6 3-	ADAPTED SSEA3-	H7-S6-SSEA3- D2 (Ct)	1SD	-0.375	0.125	-0.35	1.045	0.085	0	0.925	2.185	2.565	2.625	3.435	3.965	3.34	4.235	3.945	3.635	4.41	6.74	4.39	4.905	4.11	4.11	5.385	5.54	4.55	5.65	3.595	4.575	4.64	9.825	6.6	6.995	3.76	7.39	8.045	9.185	7.335	5.49	8.695	14.755	7.475	14.755	8.23	14.755	8.03
3-	S6 3-	ADAPTED SSEA3-	H7-S6-SSEA3- D1 (Ct)	1SD	-0.365159	1.63549	0.0985295	4.6893	1.0228	0	1.18008	1.29687	4.24555	3.97121	4.24172	7.55944	5.0891	6.03864	4.23772	4.95662	6.08214	6.7516	7.97541	5.1949	5.43226	3.60728	5.86993	6.46749	4.43197	4.96674	6.34778	8.31151	14.7406	6.49591	8.53283	12.6576	14.7406	3.87977	7.47336	8.58828	3.86692	8.14517	7.24936	9.35686	10.2005	4.33878	8.15676	14.7406	14.7406
3-	S6 3-	ADAPTED SSEA3-	H7-S6-SSEA3-C6 (Ct)	1SD	-0.83	0.12	-0.965	2.96	1.555	0	1.3	0.31	2.485	2.125	3.31	4.305	3.97	4.745	3.31	4.53	4.095	1.74	3.005	4.195	4.075	14.18	6.36	4.975	6.185	7.63	5.305	7.815	6.005	9.445	7.105	5.75	7.375	5.93	8.085	7.53	14.18	14.18	7.51	8.835	6.78	6.95	10.67	14.18	14.18
3-	S6 3-	ADAPTED SSEA3-	H7-S6-SSEA3- F9 (Ct)	1SD	-1.73	-1.73	-1.155	2.17	0.965	0	-0.375	-0.815	0.87	1.25	2.155	0.53	3.005	2.835	2.255	3.585	2.675	0.75	2.46	3.025	2.805	13.245	3.74	4.065	3.945	3.96	4.085	13.245	3.665	6.225	6.345	5.2	6.385	5.56	6.04	6.765	13.245	8.315	6.145	13.245	7.79	6.47	11.97	7.47	13.245
3-	S6 3-	ADAPTED SSEA3-	H7-S6-SSEA3- E6 (Ct)	1SD	-2.42	-0.305	-1.675	1.91	3.69	0	-0.385	-2.26	2.395	1.11	3.185	9.375	2.49	3.69	1.955	1.81	3.21	-0.3	2.58	2.685	3.01	12.275	3.395	2.91	12.275	12.275	2.82	12.275	4.905	12.275	12.275	4.745	4.015	4.27	6.715	6.92	12.275	6.02	5.78	5.4	6.68	6.745	12.275	12.275	12.275
3-	S6 3-	ADAPTED SSEA3-	H7-S6-SSEA3- E2 (Ct)	1SD	-1.41	-0.11	-0.995	5.07	2.73	0	1.78	-0.43	1.26	1.94	3.425	5.24	2.435	2.855	2.685	2.92	5.535	2.015	2.155	2.235	3.285	13.02	2.205	4.27	6.98	4.98	5.685	13.02	13.02	13.02	7.405	5.44	8.995	4.09	5.96	6.62	13.02	13.02	6	13.02	4.46	7.05	8.155	13.02	13.02
3-	S6 3-	ADAPTED SSEA3-	H7-S6-SSEA3- F5 (Ct)	1SD	-1.07	0.86	-1.57	13.285	6.665	0	-1.365	-0.675	2.535	1.61	4.6	2.065	2.7	6.45	2.6	2.575	5.63	-0.75	4.605	2.505	2.81	13.285	7.115	4.875	13.285	5.305	7.065	13.285	3.43	13.285	6.1	4.68	3.89	4.44	6.68	6.445	6.14	13.285	6.05	8.655	6.79	13.285	7.505	13.285	13.285
3-	S6 3-	ADAPTED SSEA3-	H7-S6-SSEA3- E5 (Ct)	1SD	0.355	4.605	2.405	4.085	14.515	0	0.815	1.405	5.885	2.95	5.775	3.655	6.365	14.515	5.05	2.815	6.53	-0.89	14.515	4.48	4.315	14.515	-0.275	6.745	14.515	14.515	6.985	14.515	2.775	9.91	14.515	14.515	14.515	7.48	8.34	7.7	14.515	14.515	5.925	1.51	14.515	14.515	8.545	14.515	14.515
3-	S6 3-	ADAPTED SSEA3-	H7-S6-SSEA3- E10 (Ct)	1SD	-0.38	1.11	0.555	3.005	4.01	0	0.095	7.405	5.78	2.755	4.72	3.755	5.765	13.49	3.43	3.32	4.53	1.535	5.77	3.05	3.805	4.11	3.485	4.455	6.925	13.49	4.24	13.49	4.105	8.58	13.49	13.49	4.415	7.44	8.225	7.12	2.615	8.52	5.845	13.49	7.235	13.49	7.335	13.49	13.49
3-	S6 3-	ADAPTED SSEA3-	H7-S6-SSEA3- F4 (Ct)	1SD	-0.9	3.06	0.1	5.215	4.2	0	0.115	3.035	4.32	1.145	4.075	1.58	4.44	5.9	3.375	2.195	6.67	-3.16	6.885	0.44	1.69	12.875	-4.305	5.645	9.975	12.875	4.21	12.875	3.535	8.7	5.23	6.79	12.875	2.225	7.83	6.6	12.875	12.875	5.105	3.21	4.41	6.245	8.715	12.875	12.875
3-	S6 3-	ADAPTED SSEA3-	H7-S6-SSEA3- F2 (Ct)	1SD	-0.555	1.58	0.29	1.25	1.4	0	-0.665	7.665	4.935	3.365	4.35	4.34	8.115	13.085	3.085	2.945	4.34	13.085	5.37	3.515	4.635	13.085	3.41	5.095	13.085	13.085	13.085	13.085	5.215	13.085	13.085	13.085	3.47	5.68	7.455	8.105	6.905	7.83	6.59	13.085	13.085	13.085	11.695	13.085	13.085
3-	S6 3-	ADAPTED SSEA3-	H7-S6-SSEA3- D9 (Ct)	1SD	-4.665	-3.475	-4.67	4.13	8.725	0	-3.49	-4.175	-1.615	-1.515	-1.105	4.62	-0.585	-1.035	-1.205	-0.79	0.205	1.48	-1.755	8.725	0.045	8.725	1.85	0.49	8.725	8.725	8.725	8.725	8.725	8.725	2.455	3.24	2.025	2.56	4.12	3.16	8.725	8.725	8.725	2.735	3.365	8.725	8.725	8.725	8.725
3-	S6 3-	ADAPTED SSEA3-	H7-S6-SSEA3- E8 (Ct)	1SD	-0.55	3.49	0.49	12.67	4.88	0	-1.43	5.275	12.67	2.11	3.735	5.605	4.93	7.815	1.805	3.545	7.335	1.19	3.37	5.32	3.105	12.67	4.31	7.945	12.67	12.67	5.585	12.67	5.12	12.67	12.67	6.59	4.055	5.615	7.695	5.825	4.695	12.67	5.265	12.67	3.76	12.67	8.35	12.67	12.67
3-	S6 3-	ADAPTED SSEA3-	H7-S6-SSEA3- C10 (Ct)	1SD	1.015	5.805	3.575	13.765	13.765	0	2.045	6.51	4.665	3.255	6.765	7.535	13.765	11.75	3.68	3.28	6.835	0.14	13.765	2.675	4.075	13.765	3.62	6.32	8.905	13.765	5.58	13.765	5.08	13.765	6.81	9.995	13.765	6.29	7.015	7.34	13.765	13.765	5.945	0.89	5.8	13.765	9.565	13.765	13.765
3+	S6 3+	ADAPTED SSEA3+	H7-S6-SSEA3+ E5 (Ct)	1SD	-0.855	-1.28	-0.115	-1.125	-0.41	0	1.345	2.41	1.965	2.405	2.955	2.905	3.85	2.67	3.825	4.065	3.785	5.155	2.915	4.575	4.375	3.3	5.17	4.58	4.39	5.745	5.635	2.445	6.27	4.37	5.04	6.8	10.14	4.925	7.84	6.995	7.335	4.535	6.94	7.605	6.34	6.665	9.71	7.75	10.71
3+	S6 3+	ADAPTED SSEA3+	H7-S6-SSEA3+ E9 (Ct)	1SD	-1.065	-0.925	-0.855	-1.195	-0.43	0	0.03	1.255	1.24	2.24	2.85	2.36	2.805	3.62	3.435	3.425	4.005	2.945	3.02	3.24	3.505	3.23	3.24	4.205	6.21	5.15	4.45	4.225	5.165	9.07	5.56	6.575	3.22	5.495	6.995	7.145	5.075	8.65	14.415	10.56	6.215	8.31	10.365	8.035	7.44
3+	S6 3+	ADAPTED SSEA3+	H7-S6-SSEA3+ E6 (Ct)	1SD	-1.68	-1.54	-1.085	-0.07	-0.16	0	-0.335	0.05	0.535	1.43	2.37	1.865	3.065	3.135	3.255	2.635	3.015	0.97	2.875	3.585	3.06	1.87	3.005	3.395	2.515	2.96	4.75	5.74	4.63	6.445	4.805	5.96	6.965	6.21	6.615	7.47	7.64	6.66	5.495	6.59	8.76	13.69	6.79	7.35	13.69
3+	S6 3+	ADAPTED SSEA3+	H7-S6-SSEA3+ E7 (Ct)	1SD	-1.44	-1.685	-0.735	0.405	0.07	0	0.455	0.395	1.545	1.92	2.58	3.945	3.26	4.03	3.445	4.235	2.8	0.955	3.31	3.565	3.505	3.465	4.93	4.065	2.74	4.98	5.06	13.81	6.02	5.185	6.385	4.865	7.825	5.785	7.385	8.65	8.37	13.81	7.03	8.465	5.975	7.04	11.785	7.505	10.155
3+	S6 3+	ADAPTED SSEA3+	H7-S6-SSEA3+ D3(Ct)	1SD	-0.775	-1.58	-0.95	-0.335	-0.575	0	0.49	1.085	1.535	2.655	2.64	3.455	3.86	2.395	4.42	2.82	3.05	3.43	3.59	3.395	3.725	2.025	4.69	4.7	3.065	4.345	4.9	2.985	7.04	2.82	5.66	5.78	5.07	6.575	7.03	6.52	6.545	2.035	6.18	9.46	6.52	6.15	14.465	6.495	14.465
3+	S6 3+	ADAPTED SSEA3+	H7-S6-SSEA3+ E11 (Ct)	1SD	-1.205	-0.32	-0.14	-1.545	0.435	0	1.095	0.835	1.73	1.93	2.795	1.99	2.295	4.64	3.46	2.645	3.585	1.975	2.98	3.805	3.67	7.185	5.545	4.815	4.96	13.975	4.66	4.455	5.49	8.595	4.59	5.655	13.975	4.905	6.69	7.09	4.82	9.115	8.03	5.945	6.325	6.06	7.36	13.975	13.975
3+	S6 3+	ADAPTED SSEA3+	H7-S6-SSEA3+ E12 (Ct)	1SD	-1.335	-0.02	-0.915	0.85	-0.33	0	-0.365	5.125	3.31	1.825	3.125	3.655	3.44	8.88	2.29	3.855	3.89	6.935	7.1	3.33	4.17	2.035	3.305	4.585	5.415	5.975	3.805	13.81	3.045	9.47	13.81	11.12	5.695	6.025	7.205	6.335	1.25	6.745	7.8	13.81	13.81	13.81	8.795	13.81	4.9
3+	S6 3+	ADAPTED SSEA3+	H7-S6-SSEA3+ D10 (Ct)	1SD	-0.62	1.075	-0.32	0.31	0.485	0	0.36	2.35	2.89	2.75	2.86	2.47	3.07	6.44	4.025	3.21	4.725	1.975	5.75	4.28	4.095	9.36	5.865	5.025	6.635	6.875	4.8	14.42	4.875	12.235	8.19	7.38	6.25	7.79	7.51	7.535	6.215	5.735	7.305	7.97	8.51	14.42	10.235	14.42	8.255
3+	S6 3+	ADAPTED SSEA3+	H7-S6-SSEA3+ E1 (Ct)	1SD	-1.335	-1.23	-0.47	-0.79	-0.99	0	0.83	3.605	2.01	2.13	2.61	4.115	3.57	3.48	3.4	4.04	4.105	7.915	3.36	3.655	2.91	2.095	3.965	4.25	3.58	3.83	13.66	2.155	3.895	5.28	7.535	7.28	4.385	5.815	7.455	6.565	4.305	5.965	6.745	13.66	13.66	5.46	12	13.66	7.095
3+	S6 3+	ADAPTED SSEA3+	H7-S6-SSEA3+ D5 (Ct)	1SD	-0.73	-1.71	-0.16	2.06	1.105	0	2.93	0.655	2.82	3.94	3.635	3.555	5.63	4.77	6.405	5.045	4.085	2.125	6.195	5.195	4.655	8.045	4.97	4.715	2.825	5.44	3.01	7.215	8.195	8.95	8.54	5.65	14.245	7.755	7.68	9.1	14.245	14.245	14.245	7.315	10.85	7.175	7.78	9.68	14.245
3+	S6 3+	ADAPTED SSEA3+	H7-S6-SSEA3+ D7 (Ct)	1SD	-0.59	0.085	-0.52	-1.14	-0.125	0	0.38	2.475	1.81	3.33	2.78	2.81	3.215	3.415	3.795	3.115	4.26	3.42	4.085	5.6	4.215	2.97	2.945	4.44	3.985	5.69	14.38	5.52	5.095	6.825	6.325	7.915	3.07	8.105	7.965	7.955	4.805	7.985	7.23	7.18	7.155	7.42	10.68	8.475	5.585
3+	S6 3+	ADAPTED SSEA3+	H7-S6-SSEA3+ E3(Ct)	1SD	-1.8	-2.15	-1.04	-1.645	-1.19	0	0.35	1.565	0.535	1.7	2.165	1.545	1.455	2.07	4.015	3.1	2.69	5.26	1.965	3.765	1.955	1.66	3.79	3.455	2.855	4.035	2.825	2.175	13.12	6.71	3.965	5.675	3.595	5.38	7.135	6.785	13.12	6.885	6.69	8.155	6.115	6.865	8.77	6.805	8.295
3+	S6 3+	ADAPTED SSEA3+	H7-S6-SSEA3+ D9 (Ct)	1SD	-1.52	-0.295	-0.795	-2.53	-2.21	0	0.815	0.76	0.935	1.835	1.46	1.435	2.2	2.01	3.29	2.41	3.255	1.51	1.4	2.98	3.555	3.355	3.825	3.245	3.82	4.815	4.78	4.74	5.14	4.565	4.36	5.41	4.405	6.305	5.87	5.63	4.31	5.96	6.21	7.065	6.49	13.395	8.5	7.07	13.395
3+	S6 3+	ADAPTED SSEA3+	H7-S6-SSEA3+ D4 (Ct)	1SD	-0.81	-1.42	-0.85	-0.675	0.51	0	0.44	1.355	1.785	2.595	2.74	2.815	4.04	2.89	4.47	4.095	3.52	3.355	3.205	4.49	4.76	3.015	4.67	4.385	3.48	4.835	4.065	4.24	6.26	13.84	5.77	6.16	4.255	8.415	8.065	7.805	4.605	9.705	6.11	6.99	11.645	8.4	8.695	6.89	9.02
3+	S6 3+	ADAPTED SSEA3+	H7-S6-SSEA3+ D1 (Ct)	1SD	-1.18238	-0.590073	0.0712575	-1.08418	-1.25309	0	1.69024	3.1947	2.18218	3.00784	2.83294	3.57944	3.46377	2.58953	4.38382	4.23367	4.38173	7.05421	2.20189	4.45652	3.1455	3.55619	3.845	4.39504	4.62748	3.45839	5.03845	3.2722	5.70708	5.66649	6.61512	8.18068	5.94557	13.3557	7.44318	6.96902	13.3557	7.9075	8.05443	8.29508	13.3557	7.90367	10.2479	7.95428	13.3557
3+	S6 3+	ADAPTED SSEA3+	H7-S6-SSEA3+ D12 (Ct)	1SD	-0.74	0.235	-0.285	-0.94	-0.4	0	1.26	1.215	1.75	2.97	2.655	2.465	3.13	2.87	4.025	3.915	4.045	5.73	2.275	3.51	4.24	3.8	3.93	4.26	3.23	4.995	4.16	5.235	13.79	3.905	6.325	6.365	5.475	5.545	7.17	6.905	7.97	6.9	13.79	13.79	6.46	6.035	7.4	13.79	7.24
3+	S6 3+	ADAPTED SSEA3+	H7-S6-SSEA3+ D2 (Ct)	1SD	-0.6	-1.155	-0.95	-0.435	-0.635	0	1.02	1.14	1.4	3.515	2.735	3.375	3.545	2.695	4.285	3.71	4.02	2.6	3.52	4.01	3.74	2.04	5.83	4.27	3.63	4.945	8.945	1.875	6.66	3.065	5.925	7.05	7.915	6.845	8.205	7.56	7.39	1.82	7.595	8.86	6.92	13.925	9.585	13.925	13.925
3+	S6 3+	ADAPTED SSEA3+	H7-S6-SSEA3+ E10 (Ct)	1SD	-0.74	-0.975	-0.755	-0.485	0.17	0	1.125	1.195	1.545	2.79	3.03	3.74	2.94	3.01	4.1	4.255	3.785	4.015	2.61	3.55	3.745	6.075	5.19	4.08	3.55	4.71	4.045	3.375	5.925	7.605	6.285	6.1	5.795	6.615	7.015	7.405	13.755	7.495	7.12	8.675	7.47	6.035	8.535	6.665	13.755
3+	S6 3+	ADAPTED SSEA3+	H7-S6-SSEA3+ E2 (Ct)	1SD	-0.795	0.06	-0.4	0.49	-0.06	0	0.275	6.72	3.12	2.735	3.82	4.175	3.44	5.915	3.59	3.48	4.335	6.14	5.455	5.255	3.995	6.655	3.53	7.6	7.39	-4.66	3.96	6.03	5.39	9.475	7.74	7.005	6.59	6.155	7.48	10.825	5.75	13.58	6.525	13.58	13.58	13.58	7.94	13.58	7.945
3+	S6 3+	ADAPTED SSEA3+	H7-S6-SSEA3+ D6 (Ct)	1SD	-1.265	-1.91	-0.75	-0.225	0.07	0	1.25	-0.75	0.83	2.08	3.24	2.99	3.665	1.775	4.13	4.18	3.505	2.205	5.535	3.495	2.78	1.775	6.275	4.505	1.66	4.07	3.745	5.005	5.41	5.04	4.495	5.215	12.995	6.355	7.93	7.07	12.995	6.7	7.215	7.805	12.995	12.995	8.975	12.995	12.995
3+	S6 3+	ADAPTED SSEA3+	H7-S6-SSEA3+ D11 (Ct)	1SD	-0.87	-0.39	-0.315	-0.13	-0.46	0	0.16	1.735	1.075	3.545	2.94	4.775	3.39	3.6	2.835	4.295	3.18	6.05	1.225	4.725	3.94	7.43	5.075	4.58	13.075	4.99	2.675	4.41	2.9	7.705	13.075	6.545	5.545	6.595	7.115	7.5	7.435	8.1	5.675	7.875	7.145	13.075	13.075	7.71	13.075
3+	S6 3+	ADAPTED SSEA3+	H7-S6-SSEA3+ D8 (Ct)	OUTLIER-HIGH	-1.3	-1.105	-1.635	-0.975	-0.68	0	-1.915	0.61	0.56	1.52	2.1	4.49	1.295	3.84	1.375	1.84	4.905	1.945	3.62	2.83	4.165	1.64	2.775	2.49	5.87	2.43	9.295	10.655	1.96	2.87	4.195	5.91	3.675	4.755	5.075	9.74	10.655	10.655	10.655	6.94	10.655	10.655	10.655	10.655	5.075
3+	S6 3+	ADAPTED SSEA3+	H7-S6-SSEA3+ E4 (Ct)	OUTLIER-HIGH	-0.77	-0.555	-0.605	0.47	0.215	0	0.21	0.475	1.62	2.275	3.54	4.46	4.375	2.75	4.995	10.06	3.425	3.715	10.06	2.41	10.06	10.06	4.32	5.03	3.23	10.06	10.06	10.06	10.06	4.04	10.06	6.245	10.06	10.06	7.755	5.835	3.715	10.06	10.06	10.06	10.06	10.06	7.395	10.06	10.06
3+	S6 3+	ADAPTED SSEA3+	H7-S6-SSEA3+ E8 (Ct)	OUTLIER-HIGH	-2.47	-5.765	-3.93	-1.72	-2.77	0	-3.915	-2.56	-1.245	-1.27	-1.855	1.19	-0.785	-8.13	-1.965	-1.4	1.825	5.47	5.47	5.47	5.47	5.47	5.47	5.47	5.47	2.98	-3.745	5.47	1.715	-1.545	-2.955	2.62	-2.96	5.47	0.95	5.47	5.47	0.665	5.47	5.47	5.47	5.47	5.47	5.47	5.47
[truncated: 51 more columns]
